# Supplementary material for: catena-Poly[[[diaqua­(di-2-pyridylamine-κ2 N,N′)nickel(II)]-μ-fumarato-κ2 O 1:O 4] tetra­hydrate]
Source: Acta Crystallogr Sect E Struct Rep Online. 2010 Apr 10;66(Pt 5):m501–2. doi: 10.1107/S1600536810012225 (PMC2979031; doi:10.1107/S1600536810012225)
Supplement: Supplementary file 1 [file e-66-0m501-sup1.cif]

##############################################################################
###                                                                        ###
###        Electronic paper (Acta Crystallographica Section E)             ###
###                                                                        ###
##############################################################################
#                                                                            #
# This CIF contains the data in a paper accepted for publication in Acta     #
# Crystallographica Section E. It conforms to the requirements of Notes      #
# for Authors for Section E, and has been peer reviewed under the auspices   #
# of the IUCr Commission on Journals.                                        #
#                                                                            #
# Full details of the Crystallographic Information File format               #
# are given in the paper "The Crystallographic Information File (CIF):       #
# a New Standard Archive File for Crystallography" by S. R. Hall, F. H.      #
# Allen and I. D. Brown [Acta Cryst. (1991), A47, 655-685].                  #
#                                                                            #
# The current version of the core CIF dictionary is obtainable from          #
# ftp://ftp.iucr.org/pub/cif_core.dic. The current version number is 2.4.    #
#                                                                            #
# Software is freely available for graphical display of the structure(s) in  #
# this CIF.  For information consult the CIF home page http://www.iucr.org/  #
# cif/home.html                                                              #
#                                                                            #
# This file may be used for bona fide research purposes within the           #
# scientific community so long as proper attribution is given to the journal # 
# article from which it was obtained.                                        #
#                                                                            #
##############################################################################
                                             
data_I
_audit_creation_method     SHELXL-97
_chemical_name_systematic
;
<i>catena</i>-Poly[[[diaqua(di-2-pyridylamine-
\k^2^<i>N</i>,<i>N</i>')nickel(II)]-\m-fumarato-
\k^2^<i>O</i>^1^:<i>O</i>^4^] tetrahydrate]
;
_chemical_name_common     ?
_chemical_formula_moiety     'C14 H13 N3 Ni1 O6, 4(H2 O1)'
_chemical_formula_sum     'C14 H21 N3 Ni1 O10'
_chemical_formula_iupac     '[Ni (C4 H2 O4) (C10 H9 N3) (H2 O1)2], 4H2 O1'
_chemical_formula_weight     450.03
_chemical_melting_point     ?
_symmetry_cell_setting     'Monoclinic'
_symmetry_space_group_name_H-M     'P 21/c'
_symmetry_space_group_name_Hall     '-P 2ybc'
loop_
    _symmetry_equiv_pos_as_xyz
    'x, y, z'
    '-x, y+1/2, -z+1/2'
    '-x, -y, -z'
    'x, -y-1/2, z-1/2'
_cell_length_a     12.1421(12)
_cell_length_b     12.4034(8)
_cell_length_c     12.8701(13)
_cell_angle_alpha     90.00
_cell_angle_beta     96.138(12)
_cell_angle_gamma     90.00
_cell_volume     1927.2(3)
_cell_formula_units_Z     4
_cell_measurement_reflns_used     8000
_cell_measurement_theta_min     2.29
_cell_measurement_theta_max     25.00
_cell_measurement_temperature     193(2)
_exptl_crystal_description     'plates'
_exptl_crystal_colour     'blue'
_exptl_crystal_size_max     0.42
_exptl_crystal_size_mid     0.36
_exptl_crystal_size_min     0.16
_exptl_crystal_density_diffrn     1.551
_exptl_crystal_density_meas     ?
_exptl_crystal_density_method     'not measured'
_exptl_crystal_F_000     936
_exptl_absorpt_coefficient_mu     1.064
_exptl_absorpt_correction_type     'gaussian'
_exptl_absorpt_process_details
;
(WinGX; Farrugia, 1999)
;
_exptl_absorpt_correction_T_min     0.7495
_exptl_absorpt_correction_T_max     0.8361
_exptl_special_details
;Absorption correction:
a grid of  8 x  8 x  8 =   512 sampling points was used
;
_diffrn_ambient_temperature     193(2)
_diffrn_radiation_type     MoK\a
_diffrn_radiation_wavelength     0.71073
_diffrn_radiation_source     'fine-focus sealed tube'
_diffrn_radiation_monochromator     graphite
_diffrn_measurement_device_type     'Stoe IPDS'
_diffrn_measurement_method     \f
_diffrn_detector_area_resol_mean     ?
_diffrn_reflns_number     13672
_diffrn_reflns_av_R_equivalents     0.0477
_diffrn_reflns_av_sigmaI/netI     0.0448
_diffrn_reflns_theta_min     2.29
_diffrn_reflns_theta_max     25.00
_diffrn_reflns_theta_full     25.00
_diffrn_measured_fraction_theta_max     1.000
_diffrn_measured_fraction_theta_full     1.000
_diffrn_reflns_limit_h_min     -14
_diffrn_reflns_limit_h_max     14
_diffrn_reflns_limit_k_min     -14
_diffrn_reflns_limit_k_max     14
_diffrn_reflns_limit_l_min     -15
_diffrn_reflns_limit_l_max     15
_diffrn_standards_number     0
_diffrn_standards_interval_count     ?
_diffrn_standards_interval_time     ?
_diffrn_standards_decay_%     ?
_refine_special_details
;
Refinement of <i>F</i>^2^ against ALL reflections. The weighted <i>R</i>-factor
wR and goodness of fit <i>S</i> are based on <i>F</i>^2^, conventional
<i>R</i>-factors <i>R</i> are based on <i>F</i>, with <i>F</i> set to zero for
negative <i>F</i>^2^. The threshold expression of <i>F</i>^2^ >
\s(<i>F</i>^2^) is used only for calculating <i>R</i>-factors(gt) etc. and is
not relevant to the choice of reflections for refinement. <i>R</i>-factors
based on <i>F</i>^2^ are statistically about twice as large as those based on
<i>F</i>, and <i>R</i>- factors based on ALL data will be even larger.
;
_reflns_number_total     3397
_reflns_number_gt     2538
_reflns_threshold_expression     I>2sigma(I)
_refine_ls_structure_factor_coef     Fsqd
_refine_ls_matrix_type     full
_refine_ls_R_factor_all     0.0464
_refine_ls_R_factor_gt     0.0294
_refine_ls_wR_factor_gt     0.0650
_refine_ls_wR_factor_ref     0.0692
_refine_ls_goodness_of_fit_ref     0.902
_refine_ls_restrained_S_all     0.899
_refine_ls_number_reflns     3397
_refine_ls_number_parameters     280
_refine_ls_number_restraints     16
_refine_ls_hydrogen_treatment     mixed
_refine_ls_weighting_scheme     calc
_refine_ls_weighting_details
                 'calc w=1/[\s^2^(Fo^2^)+(0.0432P)^2^] where P=(Fo^2^+2Fc^2^)/3'
_atom_sites_solution_hydrogens     geom
_atom_sites_solution_primary     direct
_atom_sites_solution_secondary     difmap
_refine_ls_shift/su_max     0.001
_refine_ls_shift/su_mean     0.000
_refine_diff_density_max     0.415
_refine_diff_density_min     -0.307
_refine_ls_extinction_method     none
_refine_ls_extinction_coef     ?
loop_
    _atom_type_symbol
    _atom_type_description
    _atom_type_scat_dispersion_real
    _atom_type_scat_dispersion_imag
    _atom_type_scat_source
    'C' 'C' 0.0030 0.0020
                         'International Tables Vol C Tables 4.2.6.8 and 6.1.1.4'
    'H' 'H' 0.0000 0.0000
                         'International Tables Vol C Tables 4.2.6.8 and 6.1.1.4'
    'N' 'N' 0.0060 0.0030
                         'International Tables Vol C Tables 4.2.6.8 and 6.1.1.4'
    'Ni' 'Ni' 0.3390 1.1120
                         'International Tables Vol C Tables 4.2.6.8 and 6.1.1.4'
    'O' 'O' 0.0110 0.0060
                         'International Tables Vol C Tables 4.2.6.8 and 6.1.1.4'
_computing_data_collection     'IPDS (Stoe & Cie, 1996)'
_computing_cell_refinement     'IPDS (Stoe & Cie, 1996)'
_computing_data_reduction     'IPDS (Stoe & Cie, 1996)'
_computing_structure_solution     'SHELXS97 (Sheldrick, 2008)'
_computing_structure_refinement     'SHELXL97 (Sheldrick, 2008)'
_computing_molecular_graphics     'DIAMOND (Brandenburg, 2006)'
_computing_publication_material     'SHELXL97 (Sheldrick, 2008)'
loop_
    _atom_site_type_symbol
    _atom_site_label
    _atom_site_fract_x
    _atom_site_fract_y
    _atom_site_fract_z
    _atom_site_U_iso_or_equiv
    _atom_site_adp_type
    _atom_site_calc_flag
    _atom_site_refinement_flags
    _atom_site_occupancy
    _atom_site_disorder_assembly
    _atom_site_disorder_group
    Ni Ni 0.24621(2) 0.59939(2) 0.31901(2) 0.01368(9) Uani d . 1 . .
    N N1 0.15403(15) 0.73037(15) 0.35699(14) 0.0191(4) Uani d . 1 . .
    N N2 0.12272(15) 0.50121(15) 0.36286(14) 0.0179(4) Uani d . 1 . .
    N N3 -0.01512(15) 0.63520(17) 0.32761(16) 0.0237(5) Uani d D 1 . .
    H H3N -0.0882(3) 0.644(2) 0.317(2) 0.028 Uiso d D 1 . .
    C C1 0.2063(2) 0.82458(19) 0.38251(18) 0.0237(5) Uani d . 1 . .
    H H1 0.2833 0.8248 0.3912 0.028 Uiso calc R 1 . .
    C C2 0.1523(2) 0.9199(2) 0.3963(2) 0.0310(6) Uani d . 1 . .
    H H2 0.1917 0.9827 0.4141 0.037 Uiso calc R 1 . .
    C C3 0.0372(2) 0.9198(2) 0.3831(2) 0.0336(7) Uani d . 1 . .
    H H3 -0.0020 0.9835 0.3898 0.040 Uiso calc R 1 . .
    C C4 -0.0179(2) 0.8252(2) 0.35992(19) 0.0286(6) Uani d . 1 . .
    H H4 -0.0949 0.8236 0.3519 0.034 Uiso calc R 1 . .
    C C5 0.04309(19) 0.73020(19) 0.34832(18) 0.0204(5) Uani d . 1 . .
    C C6 0.01564(18) 0.53059(19) 0.35449(18) 0.0197(5) Uani d . 1 . .
    C C7 -0.0681(2) 0.4572(2) 0.37210(19) 0.0278(6) Uani d . 1 . .
    H H7 -0.1419 0.4787 0.3649 0.033 Uiso calc R 1 . .
    C C8 -0.0401(2) 0.3536(2) 0.4000(2) 0.0321(6) Uani d . 1 . .
    H H8 -0.0949 0.3038 0.4111 0.039 Uiso calc R 1 . .
    C C9 0.0702(2) 0.3232(2) 0.4115(2) 0.0298(6) Uani d . 1 . .
    H H9 0.0909 0.2535 0.4318 0.036 Uiso calc R 1 . .
    C C10 0.14803(19) 0.3986(2) 0.39222(18) 0.0232(5) Uani d . 1 . .
    H H10 0.2221 0.3782 0.3997 0.028 Uiso calc R 1 . .
    C C11 0.35852(19) 0.41929(18) 0.21127(18) 0.0211(5) Uani d . 1 . .
    C C12 0.4552(2) 0.34435(19) 0.2153(2) 0.0237(5) Uani d . 1 . .
    H H12 0.4647 0.3038 0.1561 0.028 Uiso calc R 1 . .
    C C13 0.52676(19) 0.33281(19) 0.29733(19) 0.0219(5) Uani d . 1 . .
    H H13 0.5169 0.3725 0.3569 0.026 Uiso calc R 1 . .
    C C14 0.37611(18) 0.75874(18) 0.20000(18) 0.0194(5) Uani d . 1 . .
    O O1 0.34712(13) 0.47257(12) 0.29159(12) 0.0215(4) Uani d . 1 . .
    O O2 0.29572(18) 0.42549(19) 0.12676(16) 0.0551(7) Uani d . 1 . .
    O O3 0.37265(13) 0.69567(13) 0.27580(13) 0.0232(4) Uani d . 1 . .
    O O4 0.30434(14) 0.76425(15) 0.12189(13) 0.0321(4) Uani d . 1 . .
    O O5 0.33762(13) 0.59538(13) 0.46659(12) 0.0219(3) Uani d GD 1 . .
    H H5A 0.3240 0.6366 0.5164 0.033 Uiso d GD 1 . .
    H H5B 0.3568 0.5360 0.4962 0.033 Uiso d GD 1 . .
    O O6 0.17160(12) 0.59825(13) 0.16421(12) 0.0175(3) Uani d GD 1 . .
    H H6A 0.2057 0.6510 0.1403 0.026 Uiso d GD 1 . .
    H H6B 0.2005 0.5428 0.1393 0.026 Uiso d GD 1 . .
    O O7 0.25446(19) 0.1566(3) 0.2196(3) 0.0818(9) Uani d GD 1 . .
    H H7A 0.3002 0.1105 0.2475 0.123 Uiso d GD 1 . .
    H H7B 0.2680 0.1597 0.1562 0.123 Uiso d GD 1 . .
    O O8 0.4461(4) 0.5742(5) 0.0058(5) 0.0810(18) Uani d P 0.50 A 1
    O O9 0.5592(5) 0.5821(4) 0.1705(5) 0.0784(17) Uani d P 0.50 B 2
    O O10 0.6567(2) 0.6997(2) 0.04168(19) 0.0643(7) Uani d GD 1 . .
    H H10B 0.6851 0.6769 -0.0117 0.096 Uiso d GD 1 . .
    H H10A 0.6224 0.6455 0.0627 0.096 Uiso d GD 1 . .
    O O11 0.58881(17) 0.89674(18) -0.0632(2) 0.0576(6) Uani d GD 1 . .
    H H11A 0.5219 0.8939 -0.0903 0.086 Uiso d GD 1 . .
    H H11B 0.5919 0.8526 -0.0124 0.086 Uiso d GD 1 . .
loop_
    _atom_site_aniso_label
    _atom_site_aniso_U_11
    _atom_site_aniso_U_22
    _atom_site_aniso_U_33
    _atom_site_aniso_U_12
    _atom_site_aniso_U_13
    _atom_site_aniso_U_23
    Ni 0.01153(14) 0.01349(14) 0.01623(15) 0.00042(12) 0.00244(10) 0.00048(13)
    N1 0.0205(10) 0.0199(10) 0.0169(10) 0.0030(8) 0.0016(8) 0.0003(8)
    N2 0.0179(9) 0.0190(10) 0.0168(10) -0.0008(8) 0.0028(8) 0.0003(8)
    N3 0.0118(9) 0.0314(11) 0.0281(11) 0.0050(8) 0.0038(8) 0.0010(9)
    C1 0.0292(13) 0.0187(12) 0.0225(13) 0.0014(10) -0.0008(10) -0.0014(10)
    C2 0.0468(16) 0.0206(13) 0.0245(13) 0.0045(11) -0.0013(12) -0.0031(11)
    C3 0.0504(17) 0.0292(15) 0.0216(13) 0.0210(12) 0.0059(12) 0.0001(11)
    C4 0.0291(13) 0.0361(15) 0.0209(13) 0.0158(12) 0.0033(11) 0.0010(12)
    C5 0.0200(12) 0.0263(13) 0.0152(11) 0.0073(10) 0.0034(9) 0.0029(10)
    C6 0.0165(11) 0.0283(13) 0.0151(11) -0.0024(10) 0.0046(9) -0.0017(10)
    C7 0.0182(12) 0.0417(16) 0.0241(13) -0.0099(11) 0.0052(10) -0.0056(12)
    C8 0.0348(15) 0.0390(15) 0.0239(14) -0.0195(13) 0.0088(11) -0.0038(12)
    C9 0.0435(16) 0.0223(13) 0.0244(14) -0.0089(11) 0.0079(12) 0.0034(11)
    C10 0.0255(12) 0.0232(12) 0.0211(12) -0.0002(11) 0.0032(10) 0.0036(11)
    C11 0.0189(11) 0.0212(13) 0.0230(12) 0.0044(9) 0.0004(10) -0.0053(10)
    C12 0.0246(13) 0.0235(13) 0.0231(13) 0.0075(10) 0.0032(11) -0.0082(10)
    C13 0.0211(12) 0.0238(12) 0.0212(13) 0.0062(10) 0.0038(10) -0.0070(10)
    C14 0.0178(11) 0.0204(12) 0.0205(13) -0.0017(9) 0.0046(10) 0.0007(10)
    O1 0.0214(8) 0.0229(9) 0.0204(9) 0.0079(7) 0.0028(7) -0.0021(7)
    O2 0.0490(12) 0.0711(16) 0.0394(12) 0.0426(11) -0.0229(10) -0.0330(11)
    O3 0.0168(8) 0.0257(9) 0.0263(9) -0.0048(7) -0.0010(7) 0.0096(8)
    O4 0.0302(10) 0.0396(11) 0.0245(10) -0.0173(8) -0.0065(8) 0.0124(8)
    O5 0.0287(9) 0.0184(8) 0.0177(8) 0.0061(8) -0.0018(7) -0.0021(7)
    O6 0.0152(7) 0.0167(7) 0.0208(8) -0.0001(7) 0.0022(6) -0.0009(7)
    O7 0.0263(12) 0.090(2) 0.127(3) -0.0084(13) -0.0006(15) 0.001(2)
    O8 0.050(3) 0.098(4) 0.093(4) -0.020(3) 0.002(3) 0.052(3)
    O9 0.079(4) 0.048(3) 0.115(5) 0.000(3) 0.043(3) 0.012(3)
    O10 0.0457(14) 0.100(2) 0.0457(14) 0.0087(14) -0.0023(10) -0.0358(15)
    O11 0.0310(11) 0.0421(13) 0.096(2) -0.0019(10) -0.0092(11) -0.0267(13)
_geom_special_details
;
All esds (except the esd in the dihedral angle between two l.s. planes) are
estimated using the full covariance matrix. The cell esds are taken into
account individually in the estimation of esds in distances, angles and
torsion angles; correlations between esds in cell parameters are only used
when they are defined by crystal symmetry. An approximate (isotropic)
treatment of cell esds is used for estimating esds involving l.s. planes.
;
loop_
    _geom_bond_atom_site_label_1
    _geom_bond_atom_site_label_2
    _geom_bond_site_symmetry_2
    _geom_bond_distance
    _geom_bond_publ_flag
    Ni O1 . 2.0475(15) ?
    Ni N2 . 2.0569(18) ?
    Ni N1 . 2.0611(19) ?
    Ni O3 . 2.0676(15) ?
    Ni O5 . 2.0955(16) ?
    Ni O6 . 2.0986(16) ?
    N1 C5 . 1.340(3) ?
    N1 C1 . 1.353(3) ?
    N2 C6 . 1.343(3) ?
    N2 C10 . 1.353(3) ?
    N3 C6 . 1.384(3) ?
    N3 C5 . 1.385(3) ?
    N3 H3N . 0.8899(10) ?
    C1 C2 . 1.372(3) ?
    C1 H1 . 0.9300 ?
    C2 C3 . 1.390(4) ?
    C2 H2 . 0.9300 ?
    C3 C4 . 1.368(4) ?
    C3 H3 . 0.9300 ?
    C4 C5 . 1.408(3) ?
    C4 H4 . 0.9300 ?
    C6 C7 . 1.401(3) ?
    C7 C8 . 1.367(4) ?
    C7 H7 . 0.9300 ?
    C8 C9 . 1.384(4) ?
    C8 H8 . 0.9300 ?
    C9 C10 . 1.371(3) ?
    C9 H9 . 0.9300 ?
    C10 H10 . 0.9300 ?
    C11 O1 . 1.247(3) ?
    C11 O2 . 1.262(3) ?
    C11 C12 . 1.493(3) ?
    C12 C13 . 1.302(3) ?
    C12 H12 . 0.9300 ?
    C13 C14 2_645 1.492(3) ?
    C13 H13 . 0.9300 ?
    C14 O3 . 1.255(3) ?
    C14 O4 . 1.260(3) ?
    C14 C13 2_655 1.492(3) ?
    O5 H5A . 0.8499 ?
    O5 H5B . 0.8499 ?
    O6 H6A . 0.8499 ?
    O6 H6B . 0.8499 ?
    O7 H7A . 0.8499 ?
    O7 H7B . 0.8500 ?
    O10 H10B . 0.8500 ?
    O10 H10A . 0.8499 ?
    O11 H11A . 0.8499 ?
    O11 H11B . 0.8500 ?
loop_
    _geom_angle_atom_site_label_1
    _geom_angle_atom_site_label_2
    _geom_angle_atom_site_label_3
    _geom_angle_site_symmetry_1
    _geom_angle_site_symmetry_3
    _geom_angle
    _geom_angle_publ_flag
    O1 Ni N2 . . 93.42(7) ?
    O1 Ni N1 . . 175.24(7) ?
    N2 Ni N1 . . 88.36(8) ?
    O1 Ni O3 . . 85.53(7) ?
    N2 Ni O3 . . 178.84(7) ?
    N1 Ni O3 . . 92.65(7) ?
    O1 Ni O5 . . 82.49(6) ?
    N2 Ni O5 . . 93.92(7) ?
    N1 Ni O5 . . 92.99(7) ?
    O3 Ni O5 . . 85.46(6) ?
    O1 Ni O6 . . 92.10(6) ?
    N2 Ni O6 . . 90.18(7) ?
    N1 Ni O6 . . 92.30(7) ?
    O3 Ni O6 . . 90.35(6) ?
    O5 Ni O6 . . 173.40(6) ?
    C5 N1 C1 . . 117.6(2) ?
    C5 N1 Ni . . 123.07(16) ?
    C1 N1 Ni . . 119.05(15) ?
    C6 N2 C10 . . 117.80(19) ?
    C6 N2 Ni . . 123.03(15) ?
    C10 N2 Ni . . 118.87(15) ?
    C6 N3 C5 . . 129.1(2) ?
    C6 N3 H3N . . 113.0(18) ?
    C5 N3 H3N . . 114.0(18) ?
    N1 C1 C2 . . 123.8(2) ?
    N1 C1 H1 . . 118.1 ?
    C2 C1 H1 . . 118.1 ?
    C1 C2 C3 . . 118.2(2) ?
    C1 C2 H2 . . 120.9 ?
    C3 C2 H2 . . 120.9 ?
    C4 C3 C2 . . 119.2(2) ?
    C4 C3 H3 . . 120.4 ?
    C2 C3 H3 . . 120.4 ?
    C3 C4 C5 . . 119.4(2) ?
    C3 C4 H4 . . 120.3 ?
    C5 C4 H4 . . 120.3 ?
    N1 C5 N3 . . 120.3(2) ?
    N1 C5 C4 . . 121.7(2) ?
    N3 C5 C4 . . 118.0(2) ?
    N2 C6 N3 . . 120.5(2) ?
    N2 C6 C7 . . 121.6(2) ?
    N3 C6 C7 . . 117.9(2) ?
    C8 C7 C6 . . 119.2(2) ?
    C8 C7 H7 . . 120.4 ?
    C6 C7 H7 . . 120.4 ?
    C7 C8 C9 . . 119.7(2) ?
    C7 C8 H8 . . 120.2 ?
    C9 C8 H8 . . 120.2 ?
    C10 C9 C8 . . 118.2(2) ?
    C10 C9 H9 . . 120.9 ?
    C8 C9 H9 . . 120.9 ?
    N2 C10 C9 . . 123.5(2) ?
    N2 C10 H10 . . 118.3 ?
    C9 C10 H10 . . 118.3 ?
    O1 C11 O2 . . 124.9(2) ?
    O1 C11 C12 . . 117.2(2) ?
    O2 C11 C12 . . 117.9(2) ?
    C13 C12 C11 . . 123.4(2) ?
    C13 C12 H12 . . 118.3 ?
    C11 C12 H12 . . 118.3 ?
    C12 C13 C14 . 2_645 123.0(2) ?
    C12 C13 H13 . . 118.5 ?
    C14 C13 H13 2_645 . 118.5 ?
    O3 C14 O4 . . 125.2(2) ?
    O3 C14 C13 . 2_655 117.3(2) ?
    O4 C14 C13 . 2_655 117.5(2) ?
    C11 O1 Ni . . 132.19(15) ?
    C14 O3 Ni . . 131.06(14) ?
    Ni O5 H5A . . 122.8 ?
    Ni O5 H5B . . 121.3 ?
    H5A O5 H5B . . 104.5 ?
    Ni O6 H6A . . 99.3 ?
    Ni O6 H6B . . 102.1 ?
    H6A O6 H6B . . 104.5 ?
    H7A O7 H7B . . 104.5 ?
    H10B O10 H10A . . 104.5 ?
    H11A O11 H11B . . 104.5 ?
loop_
    _geom_torsion_atom_site_label_1
    _geom_torsion_atom_site_label_2
    _geom_torsion_atom_site_label_3
    _geom_torsion_atom_site_label_4
    _geom_torsion_site_symmetry_1
    _geom_torsion_site_symmetry_2
    _geom_torsion_site_symmetry_3
    _geom_torsion_site_symmetry_4
    _geom_torsion
    _geom_torsion_publ_flag
    N2 Ni N1 C5 . . . . -30.95(18) ?
    O3 Ni N1 C5 . . . . 149.62(18) ?
    O5 Ni N1 C5 . . . . -124.78(18) ?
    O6 Ni N1 C5 . . . . 59.16(18) ?
    N2 Ni N1 C1 . . . . 155.52(18) ?
    O3 Ni N1 C1 . . . . -23.91(18) ?
    O5 Ni N1 C1 . . . . 61.69(18) ?
    O6 Ni N1 C1 . . . . -114.37(17) ?
    O1 Ni N2 C6 . . . . -154.26(18) ?
    N1 Ni N2 C6 . . . . 30.16(18) ?
    O5 Ni N2 C6 . . . . 123.05(18) ?
    O6 Ni N2 C6 . . . . -62.14(18) ?
    O1 Ni N2 C10 . . . . 19.27(17) ?
    N1 Ni N2 C10 . . . . -156.31(17) ?
    O5 Ni N2 C10 . . . . -63.42(17) ?
    O6 Ni N2 C10 . . . . 111.39(17) ?
    C5 N1 C1 C2 . . . . -2.3(3) ?
    Ni N1 C1 C2 . . . . 171.57(19) ?
    N1 C1 C2 C3 . . . . -0.2(4) ?
    C1 C2 C3 C4 . . . . 1.9(4) ?
    C2 C3 C4 C5 . . . . -1.1(4) ?
    C1 N1 C5 N3 . . . . -176.7(2) ?
    Ni N1 C5 N3 . . . . 9.7(3) ?
    C1 N1 C5 C4 . . . . 3.2(3) ?
    Ni N1 C5 C4 . . . . -170.46(17) ?
    C6 N3 C5 N1 . . . . 29.9(4) ?
    C6 N3 C5 C4 . . . . -150.0(2) ?
    C3 C4 C5 N1 . . . . -1.6(4) ?
    C3 C4 C5 N3 . . . . 178.3(2) ?
    C10 N2 C6 N3 . . . . 178.2(2) ?
    Ni N2 C6 N3 . . . . -8.2(3) ?
    C10 N2 C6 C7 . . . . -2.0(3) ?
    Ni N2 C6 C7 . . . . 171.57(17) ?
    C5 N3 C6 N2 . . . . -30.8(4) ?
    C5 N3 C6 C7 . . . . 149.4(2) ?
    N2 C6 C7 C8 . . . . 1.0(4) ?
    N3 C6 C7 C8 . . . . -179.2(2) ?
    C6 C7 C8 C9 . . . . 0.7(4) ?
    C7 C8 C9 C10 . . . . -1.3(4) ?
    C6 N2 C10 C9 . . . . 1.4(3) ?
    Ni N2 C10 C9 . . . . -172.42(19) ?
    C8 C9 C10 N2 . . . . 0.2(4) ?
    O1 C11 C12 C13 . . . . -0.2(4) ?
    O2 C11 C12 C13 . . . . 178.6(3) ?
    C11 C12 C13 C14 . . . 2_645 -179.2(2) ?
    O2 C11 O1 Ni . . . . -9.5(4) ?
    C12 C11 O1 Ni . . . . 169.25(15) ?
    N2 Ni O1 C11 . . . . 91.7(2) ?
    O3 Ni O1 C11 . . . . -88.8(2) ?
    O5 Ni O1 C11 . . . . -174.8(2) ?
    O6 Ni O1 C11 . . . . 1.4(2) ?
    O4 C14 O3 Ni . . . . -12.0(4) ?
    C13 C14 O3 Ni 2_655 . . . 168.21(15) ?
    O1 Ni O3 C14 . . . . 115.7(2) ?
    N1 Ni O3 C14 . . . . -68.7(2) ?
    O5 Ni O3 C14 . . . . -161.5(2) ?
    O6 Ni O3 C14 . . . . 23.6(2) ?
loop_
    _geom_hbond_atom_site_label_D
    _geom_hbond_atom_site_label_H
    _geom_hbond_atom_site_label_A
    _geom_hbond_site_symmetry_A
    _geom_hbond_distance_DH
    _geom_hbond_distance_HA
    _geom_hbond_distance_DA
    _geom_hbond_angle_DHA
    O5 H5A O4 4_576 0.85 1.87 2.713(2) 174.6
    O5 H5B O11 2_645 0.85 2.01 2.859(3) 176.6
    O6 H6B O2 . 0.85 1.88 2.693(2) 160.5
    O6 H6A O4 . 0.85 1.88 2.706(2) 164.6
    O7 H7B O11 3_665 0.85 2.32 2.988(4) 135.6
    O7 H7A O9 2_645 0.85 1.94 2.700(7) 148.1
    O10 H10B O2 3_665 0.85 1.98 2.777(3) 155.1
    O10 H10A O8 . 0.85 2.36 2.987(6) 131.0
    O10 H10A O9 . 0.85 1.83 2.588(6) 147.1
    O11 H11A O5 4_575 0.85 2.43 3.116(3) 138.1
    O11 H11B O10 . 0.85 2.14 2.870(4) 143.6
    N3 H3N O7 2 0.8899(10) 2.029(4) 2.917(3) 175(3)
data_global
_journal_date_recd_electronic     2010-03-22
_journal_date_accepted     2010-03-31
_journal_name_full     'Acta Crystallographica, Section E'
_journal_year     2010
_journal_volume     66
_journal_issue      5
_journal_page_first     m501
_journal_page_last     m502
_journal_paper_category     QM
_journal_coeditor_code     HG2662
_publ_contact_author_name     'Juraj \<Cern\'ak '
_publ_contact_author_address
;
     Department of Inorganic Chemistry
     Institute of Chemistry
     P. J. \<Saf\'arik University,
     Moyzesova 11
     041 54 Ko\<sice
     Slovakia
;
_publ_contact_author_email     'juraj.cernak@upjs.sk'
_publ_contact_author_fax     '+421 55 62 221 24'
_publ_contact_author_phone     '+421 55 234 2342'
_publ_section_title
;\
<i>catena</i>-Poly[[[diaqua(di-2-pyridylamine-\k^2^<i>N</i>,<i>N</i>')\
nickel(II)]-\m-fumarato-\k^2^<i>O</i>^1^:<i>O</i>^4^] tetrahydrate]
;
loop_
    _publ_author_name
    _publ_author_address
    'Anna Pavlov\'a'
;
Department of Inorganic Chemistry,
Institute of Chemistry,
P. J. \<Saf\'arik University,
Moyzesova 11,
041 54 Ko\<sice
Slovakia
;
    '\<Cern\'ak, Juraj'
;
Department of Inorganic Chemistry,
Institute of Chemistry,
P. J. \<Saf\'arik University,
Moyzesova 11,
041 54 Ko\<sice
Slovakia
;
    'Klaus Harms'
;
Fachbereich Chemie der  Philipps Universit\"at,
Hans-Meerwein Strasse,
D-35032 Marburg
Germany
;
_cell_special_details     ?
