# Supplementary material for: catena-Poly[[[diaqua­(di-2-pyridylamine-κ2 N,N′)nickel(II)]-μ-fumarato-κ2 O 1:O 4] tetra­hydrate]
Source: Acta Crystallogr Sect E Struct Rep Online. 2010 Apr 10;66(Pt 5):m501–2. doi: 10.1107/S1600536810012225 (PMC2979031; doi:10.1107/S1600536810012225)
Supplement: Supplementary file 2 [file e-66-0m501-Isup2.hkl]

#
# h,k,l, Fc-squared, Fo-squared, sigma(Fo-squared) and status flag
#
data_I
_shelx_title ' ap195 in P 21/c   Ni(dpya)(fum).5H2O gaussian corr.'
_shelx_refln_list_code          4
_shelx_F_calc_maximum      233.10
_exptl_crystal_F_000       935.81
_reflns_d_resolution_high  0.8409
 
loop_
 _symmetry_equiv_pos_as_xyz
 'x, y, z'
 '-x, y+1/2, -z+1/2'
 '-x, -y, -z'
 'x, -y-1/2, z-1/2'
 
_cell_length_a    12.1421
_cell_length_b    12.4034
_cell_length_c    12.8701
_cell_angle_alpha  90.000
_cell_angle_beta   96.138
_cell_angle_gamma  90.000
 
_shelx_F_squared_multiplier     1.000
 
loop_
 _refln_index_h
 _refln_index_k
 _refln_index_l
 _refln_F_squared_calc
 _refln_F_squared_meas
 _refln_F_squared_sigma
 _refln_observed_status
   2   0   0     4018.16     4354.22    122.75 o
   3   0   0    13915.50    15126.04    179.38 o
   4   0   0     1703.75     1767.21     71.71 o
   5   0   0     1371.71     1357.56     49.73 o
   6   0   0      111.72      168.89     40.03 o
   7   0   0       11.29       -4.25     35.62 o
   8   0   0     4338.07     4315.47     60.64 o
   9   0   0       88.48       80.24     40.67 o
  10   0   0     8318.58     7691.20    274.82 o
  11   0   0        2.19       -5.65     38.75 o
  12   0   0     1311.55     1401.16     55.94 o
  13   0   0      303.47      231.17     50.41 o
  14   0   0      756.98      765.98     75.76 o
   1   1   0    11409.40     9658.35   2526.46 o
   2   1   0     1724.97     1825.55     64.66 o
   3   1   0     2395.60     2420.56     54.71 o
   4   1   0      312.15      388.27     31.40 o
   5   1   0        5.91       18.11     31.44 o
   6   1   0     1245.65     1311.22     35.41 o
   7   1   0       25.52       25.98     23.18 o
   8   1   0       39.28       53.47     23.94 o
   9   1   0     1207.15     1224.73     37.07 o
  10   1   0      146.96      126.96     28.63 o
  11   1   0       84.28       74.72     25.92 o
  12   1   0      636.44      655.81     40.06 o
  13   1   0       82.32       95.82     32.49 o
  14   1   0      148.07      108.77     39.75 o
   0   2   0       34.00       51.34     63.59 o
   1   2   0      840.41      753.70     62.74 o
   2   2   0      423.51      340.89     45.80 o
   3   2   0      632.89      851.43     46.48 o
   4   2   0       17.95       52.59     30.96 o
   5   2   0        7.33       13.48     28.17 o
   6   2   0      236.62      234.99     26.59 o
   7   2   0      177.84      147.87     25.85 o
   8   2   0      252.03      242.20     27.01 o
   9   2   0      720.48      747.98     30.20 o
  10   2   0      349.51      367.47     26.14 o
  11   2   0       21.61       23.14     27.50 o
  12   2   0      782.03      835.37     38.24 o
  13   2   0      126.62      134.01     34.94 o
  14   2   0        2.41      -18.05     52.18 o
   1   3   0      866.91      894.07     54.15 o
   2   3   0     9583.03    10020.30    163.83 o
   3   3   0     8626.51     7764.41     88.17 o
   4   3   0       93.38      178.83     30.58 o
   5   3   0     7052.79     7252.08     64.05 o
   6   3   0      644.38      637.33     30.27 o
   7   3   0     1108.73     1049.16     31.45 o
   8   3   0     1281.60     1302.56     32.15 o
   9   3   0     2308.40     2371.20     46.70 o
  10   3   0      219.83      220.47     28.82 o
  11   3   0     3849.09     3831.54     66.98 o
  12   3   0       15.41       16.37     34.57 o
  13   3   0     2531.35     2579.78     60.83 o
  14   3   0        0.98        4.42     36.54 o
   0   4   0    17470.92    16971.19    238.31 o
   1   4   0      356.14      343.71     31.17 o
   2   4   0     2379.38     2293.82     74.58 o
   3   4   0     1220.05     1267.99     42.11 o
   4   4   0    14137.67    14455.29    144.54 o
   5   4   0     1850.44     1796.31     38.05 o
   6   4   0     4165.64     3899.06     60.31 o
   7   4   0      142.23      129.35     29.56 o
   8   4   0     1392.97     1316.96     36.17 o
   9   4   0       50.02       41.09     28.28 o
  10   4   0     1934.54     1925.19     38.68 o
  11   4   0        1.27      -13.27     34.73 o
  12   4   0     2246.65     2393.55     42.27 o
  13   4   0       34.44       38.67     38.63 o
   1   5   0     2198.42     2249.67     40.76 o
   2   5   0     1578.49     1659.77     60.79 o
   3   5   0      887.84      970.94     33.02 o
   4   5   0      179.61      240.17     29.31 o
   5   5   0     1092.55     1118.43     33.54 o
   6   5   0       13.48       26.32     26.31 o
   7   5   0       33.90       46.24     27.37 o
   8   5   0     1134.75     1199.17     40.08 o
   9   5   0      191.56      157.51     26.53 o
  10   5   0        0.11       12.79     27.61 o
  11   5   0       37.32       18.39     32.08 o
  12   5   0       12.03       -9.64     32.22 o
  13   5   0       44.04       41.08     39.48 o
   0   6   0     8570.63     8402.41    189.94 o
   1   6   0      646.80      652.81     30.80 o
   2   6   0    10463.08    10529.93    186.01 o
   3   6   0        1.19        6.56     27.33 o
   4   6   0       73.50       56.03     28.58 o
   5   6   0       32.91       26.96     26.83 o
   6   6   0      625.85      642.83     30.25 o
   7   6   0      304.42      284.09     28.57 o
   8   6   0      140.79      155.82     28.75 o
   9   6   0      501.01      465.03     30.45 o
  10   6   0     2123.87     2179.28     40.40 o
  11   6   0      498.00      470.99     37.00 o
  12   6   0     1362.43     1441.99     40.57 o
  13   6   0      171.02       93.84     47.44 o
   1   7   0     9899.81     9575.76    123.49 o
   2   7   0       33.67       29.36     24.62 o
   3   7   0     4973.25     4565.62     61.98 o
   4   7   0      921.23      948.05     29.84 o
   5   7   0      683.45      667.27     30.61 o
   6   7   0       44.95       80.22     28.87 o
   7   7   0      451.85      457.56     29.19 o
   8   7   0      192.30      223.07     31.71 o
   9   7   0     2221.70     2338.66     40.94 o
  10   7   0      113.78       89.36     35.62 o
  11   7   0     3246.62     3343.82     77.38 o
  12   7   0       30.61       21.68     36.94 o
   0   8   0      141.79      177.05     45.46 o
   1   8   0      261.71      305.59     25.23 o
   2   8   0      391.66      341.51     24.01 o
   3   8   0       84.47       95.31     24.47 o
   4   8   0       60.15       88.19     30.16 o
   5   8   0        3.78        9.39     28.73 o
   6   8   0       84.06       92.30     28.93 o
   7   8   0      473.04      478.08     31.01 o
   8   8   0      546.05      517.50     31.08 o
   9   8   0        8.29       14.12     34.82 o
  10   8   0       69.40       58.51     35.20 o
  11   8   0      129.72       72.15     45.57 o
  12   8   0      132.61      100.09     43.23 o
   1   9   0     1555.33     1651.00     44.01 o
   2   9   0        0.14        9.09     27.87 o
   3   9   0     1903.68     1917.31     36.91 o
   4   9   0      380.33      399.10     24.56 o
   5   9   0      241.93      270.57     26.44 o
   6   9   0       91.61       81.14     31.35 o
   7   9   0      538.36      532.98     29.24 o
   8   9   0      290.65      217.67     39.63 o
   9   9   0     1108.70     1160.72     40.71 o
  10   9   0       34.20      -13.13     38.93 o
  11   9   0      611.83      512.66     44.62 o
   0  10   0     4752.85     4646.83     78.40 o
   1  10   0       26.63       37.17     29.90 o
   2  10   0     5087.23     5166.66     78.44 o
   3  10   0      287.18      316.52     26.84 o
   4  10   0       98.94      134.15     21.84 o
   5  10   0      146.89      140.00     26.74 o
   6  10   0     1175.40     1266.96     31.42 o
   7  10   0        8.38       21.21     38.75 o
   8  10   0     2338.10     2415.17     43.33 o
   9  10   0       35.16       54.93     35.55 o
  10  10   0     1284.16     1281.91     51.99 o
   1  11   0      439.16      457.94     29.71 o
   2  11   0        0.03       -6.53     29.21 o
   3  11   0      911.44      915.48     28.36 o
   4  11   0        0.57       10.81     24.74 o
   5  11   0      820.18      852.88     38.48 o
   6  11   0        0.09      -18.75     29.26 o
   7  11   0      720.96      732.06     31.77 o
   8  11   0       40.73       51.54     33.48 o
   9  11   0      250.82      268.02     48.37 o
   0  12   0     3041.15     3268.11    207.54 o
   1  12   0        3.20       11.84     39.69 o
   2  12   0      304.32      276.02     37.42 o
   3  12   0      194.14      183.41     36.77 o
   4  12   0       70.49       82.99     39.78 o
   5  12   0        1.16       -9.88     29.31 o
   6  12   0       33.51       41.61     29.62 o
   7  12   0       10.54       40.99     39.17 o
   8  12   0       96.74      145.92     37.65 o
   1  13   0     1979.68     1977.49     60.24 o
   2  13   0        1.60      -10.57     40.13 o
   3  13   0     2116.51     2080.39     53.01 o
   4  13   0      111.14       63.34     33.79 o
   5  13   0      613.84      608.78     40.34 o
   6  13   0       25.15       45.33     40.75 o
   0  14   0     1648.86     1738.67     72.69 o
   1  14   0        6.59        5.28     44.26 o
   2  14   0      876.34      912.70     52.93 o
   3  14   0        0.36        3.80     44.25 o
   4  14   0      446.88      505.73     42.76 o
 -14   1   1      436.87      389.19     47.69 o
 -13   1   1      441.74      373.57     36.47 o
 -12   1   1      305.07      286.62     33.25 o
 -11   1   1      303.16      274.63     27.20 o
 -10   1   1      808.58      822.60     29.98 o
  -9   1   1     1997.72     2015.02     38.15 o
  -8   1   1     3661.12     3624.38     41.92 o
  -7   1   1      668.59      720.41     27.14 o
  -6   1   1     1854.43     1758.64     37.44 o
  -5   1   1      256.73      360.88     29.14 o
  -4   1   1       58.77      110.34     35.96 o
  -3   1   1     9830.93    10805.40     90.25 o
  -2   1   1      668.26      641.00     55.23 o
  -1   1   1    12069.56    12326.58   2006.26 o
   0   1   1     7281.95     5650.50   1778.36 o
   1   1   1    24890.53    25546.56   6875.57 o
   2   1   1      350.37      602.27     56.49 o
   3   1   1      915.48      780.54     49.32 o
   4   1   1       16.67        5.48     29.14 o
   5   1   1      612.34      664.04     38.94 o
   6   1   1      873.47      957.41     31.89 o
   7   1   1     2599.91     2542.74     50.62 o
   8   1   1      279.07      270.91     27.39 o
   9   1   1     4278.75     4310.83     45.87 o
  10   1   1      137.42      139.84     24.93 o
  11   1   1     2540.90     2601.15     94.87 o
  12   1   1      804.23      791.98     37.90 o
  13   1   1      427.50      426.48     34.42 o
  14   1   1       34.94       -7.05     39.46 o
 -14   2   1     1248.42     1303.76     70.13 o
 -13   2   1      332.73      296.30     33.58 o
 -12   2   1     3265.79     3436.85     44.45 o
 -11   2   1      352.87      364.74     29.49 o
 -10   2   1      900.38      905.57     31.89 o
  -9   2   1     1730.85     1717.11     34.67 o
  -8   2   1     1623.70     1666.45     33.39 o
  -7   2   1        5.89        2.01     30.18 o
  -6   2   1     5876.50     5490.31    141.65 o
  -5   2   1     5089.39     5210.87     54.33 o
  -4   2   1    23910.95    23724.48    110.11 o
  -3   2   1     2238.57     2779.99     54.24 o
  -2   2   1    38262.30    40336.34    562.07 o
  -1   2   1     1312.37     1331.36     56.52 o
   0   2   1     3294.57     3623.82     76.31 o
   1   2   1     1107.36     1281.56     58.05 o
   2   2   1     2774.17     3187.74     75.30 o
   3   2   1     2498.81     2941.11     57.33 o
   4   2   1      129.27      179.31     31.88 o
   5   2   1     1444.70     1476.47     40.63 o
   6   2   1     5594.01     5341.50     96.19 o
   7   2   1      194.83      149.78     25.82 o
   8   2   1    10555.88    10120.40    113.91 o
   9   2   1      804.93      831.15     30.70 o
  10   2   1     1764.52     1887.04     36.64 o
  11   2   1       86.11       74.70     34.25 o
  12   2   1     3000.99     3299.60     46.85 o
  13   2   1       22.08       -2.95     38.19 o
  14   2   1     1446.22     1361.64     50.70 o
 -14   3   1      560.73      466.87     42.08 o
 -13   3   1      103.07       49.24     32.76 o
 -12   3   1      368.78      351.02     35.90 o
 -11   3   1      194.28      164.16     28.43 o
 -10   3   1       64.37       43.60     25.74 o
  -9   3   1      328.41      356.58     26.16 o
  -8   3   1       49.71       36.45     24.19 o
  -7   3   1      440.94      410.79     23.82 o
  -6   3   1     1365.87     1451.93     37.09 o
  -5   3   1      280.30      267.20     29.70 o
  -4   3   1     2536.96     2652.62     43.15 o
  -3   3   1      146.62      191.06     31.61 o
  -2   3   1       60.68       47.42     32.46 o
  -1   3   1      228.46      202.35     41.64 o
   0   3   1      345.83      384.41     43.12 o
   1   3   1      301.00      366.56     39.80 o
   2   3   1      859.81      925.53     46.62 o
   3   3   1      225.28      247.05     37.24 o
   4   3   1        0.32       10.03     31.63 o
   5   3   1      142.52      168.48     28.76 o
   6   3   1      171.57      209.20     29.81 o
   7   3   1       90.32      117.92     23.01 o
   8   3   1       21.58       15.68     32.10 o
   9   3   1      321.86      314.46     32.84 o
  10   3   1      697.38      718.41     29.45 o
  11   3   1      968.29      964.19     35.83 o
  12   3   1       35.59       29.31     34.68 o
  13   3   1       18.41       32.94     34.12 o
 -13   4   1      154.02      115.34     36.56 o
 -12   4   1      279.45      281.07     35.61 o
 -11   4   1      199.81      189.08     28.73 o
 -10   4   1       18.95       28.30     25.87 o
  -9   4   1      165.18      174.88     31.41 o
  -8   4   1      261.11      260.80     30.15 o
  -7   4   1      334.92      280.79     25.65 o
  -6   4   1     1377.51     1214.71     32.77 o
  -5   4   1     2349.48     2381.24     41.58 o
  -4   4   1    14487.27    15314.65    197.05 o
  -3   4   1    13733.66    14617.79    262.37 o
  -2   4   1       29.92       95.22     32.67 o
  -1   4   1       41.32       14.39     34.13 o
   0   4   1      575.52      520.03     34.57 o
   1   4   1       90.19       43.53     34.57 o
   2   4   1       22.34       41.33     39.25 o
   3   4   1       26.18       26.29     29.45 o
   4   4   1     3763.06     3725.92     53.95 o
   5   4   1      431.45      452.55     32.49 o
   6   4   1     2104.39     2030.15     37.02 o
   7   4   1     1732.20     1693.59     35.29 o
   8   4   1      949.49      938.19     32.73 o
   9   4   1      778.74      793.03     32.65 o
  10   4   1       10.27       26.03     27.57 o
  11   4   1       25.72       38.22     34.70 o
  12   4   1      645.08      627.06     37.74 o
  13   4   1       28.68       76.49     51.75 o
 -13   5   1     1171.19     1145.92     44.24 o
 -12   5   1     1911.27     1890.96     42.60 o
 -11   5   1      977.82     1013.87     36.52 o
 -10   5   1       60.99       82.43     24.32 o
  -9   5   1       11.89       12.21     30.19 o
  -8   5   1     1691.60     1682.23     36.92 o
  -7   5   1      722.24      739.36     36.22 o
  -6   5   1      113.80      119.74     23.01 o
  -5   5   1     1020.20      871.07     28.96 o
  -4   5   1     2155.24     2174.90     44.38 o
  -3   5   1    26649.45    27321.53    599.41 o
  -2   5   1     2818.06     2635.97     62.41 o
  -1   5   1    16153.55    16017.88    455.94 o
   0   5   1      643.57      585.63     28.26 o
   1   5   1     1617.73     1527.98     42.53 o
   2   5   1     1358.85     1584.83     39.09 o
   3   5   1    11514.17    11280.54    235.89 o
   4   5   1       32.80       24.63     29.51 o
   5   5   1     5538.78     5488.80     84.59 o
   6   5   1      869.41      895.37     32.90 o
   7   5   1     4334.13     4365.66     51.05 o
   8   5   1       14.00       22.68     28.00 o
   9   5   1     2352.98     2382.77     39.34 o
  10   5   1      649.41      646.85     30.84 o
  11   5   1     3372.18     3568.56     54.60 o
  12   5   1      126.51       50.05     38.90 o
  13   5   1      817.25      884.75     43.64 o
 -13   6   1       19.77       33.07     42.29 o
 -12   6   1      950.73      937.22     39.18 o
 -11   6   1      202.35      203.36     35.57 o
 -10   6   1      258.10      287.49     30.11 o
  -9   6   1      367.85      396.61     27.71 o
  -8   6   1       83.30       45.09     28.38 o
  -7   6   1      757.69      745.90     31.04 o
  -6   6   1      838.77      818.48     29.07 o
  -5   6   1      259.90      214.50     24.62 o
  -4   6   1     1375.53     1298.97     35.04 o
  -3   6   1      379.39      355.50     32.23 o
  -2   6   1     2835.42     2966.32     58.29 o
  -1   6   1       87.22      103.32     25.50 o
   0   6   1     4394.82     4134.88     55.30 o
   1   6   1      220.43      269.49     31.01 o
   2   6   1     3019.90     2673.90     40.82 o
   3   6   1     2282.03     2399.37     38.04 o
   4   6   1     1951.81     1922.17     43.70 o
   5   6   1      743.92      722.68     29.72 o
   6   6   1      989.33      980.59     37.28 o
   7   6   1       85.28      121.13     31.73 o
   8   6   1     1339.69     1281.46     35.54 o
   9   6   1        0.32       -1.24     30.36 o
  10   6   1      177.78      202.38     38.56 o
  11   6   1      100.88       71.03     38.74 o
  12   6   1      892.36      944.81     39.57 o
 -12   7   1       86.56       81.10     46.67 o
 -11   7   1       89.20       99.26     30.71 o
 -10   7   1       16.63       -5.83     34.77 o
  -9   7   1      706.01      738.39     33.73 o
  -8   7   1       10.83       11.85     25.82 o
  -7   7   1        8.79       -4.92     31.41 o
  -6   7   1     1144.06     1164.21     35.49 o
  -5   7   1      188.91      170.16     28.61 o
  -4   7   1        4.21       14.17     24.59 o
  -3   7   1      857.05      840.30     31.81 o
  -2   7   1      394.95      400.27     25.64 o
  -1   7   1     2401.79     2475.21     33.52 o
   0   7   1      481.45      519.57     26.41 o
   1   7   1      821.08      740.98     29.08 o
   2   7   1      554.58      581.05     28.12 o
   3   7   1     1198.30     1219.85     29.70 o
   4   7   1      148.01      153.21     22.10 o
   5   7   1      339.15      327.18     34.48 o
   6   7   1       73.79       70.93     29.49 o
   7   7   1      345.91      348.46     30.77 o
   8   7   1      105.75      113.97     28.38 o
   9   7   1      522.20      542.07     33.45 o
  10   7   1       56.84       45.68     34.96 o
  11   7   1      178.27      155.05     35.99 o
  12   7   1       80.54       54.83     42.81 o
 -12   8   1      793.39      713.83     50.13 o
 -11   8   1      553.01      581.46     36.01 o
 -10   8   1     2035.74     2012.49     45.77 o
  -9   8   1      498.24      499.25     40.60 o
  -8   8   1       48.94       14.41     28.34 o
  -7   8   1     1897.04     1961.53     36.82 o
  -6   8   1     1045.59     1015.87     30.95 o
  -5   8   1      431.82      398.64     29.42 o
  -4   8   1     3491.67     3609.55    114.25 o
  -3   8   1     4765.43     4956.01     67.66 o
  -2   8   1     3618.29     3527.39     53.60 o
  -1   8   1      712.83      667.25     31.33 o
   0   8   1     7960.99     7615.10    118.25 o
   1   8   1     2983.52     2914.62     52.28 o
   2   8   1      151.39      111.14     22.29 o
   3   8   1      606.10      571.61     26.20 o
   4   8   1      162.12      216.91     26.54 o
   5   8   1        4.66       -9.86     23.84 o
   6   8   1     1450.73     1453.99     36.46 o
   7   8   1       20.01       13.35     30.99 o
   8   8   1     1626.76     1634.01     39.19 o
   9   8   1       28.48        3.53     35.47 o
  10   8   1     2390.25     2546.74     67.43 o
  11   8   1       84.60      101.41     37.14 o
 -11   9   1      346.98      294.53     53.60 o
 -10   9   1      136.68      153.91     33.29 o
  -9   9   1     1022.63      985.95     42.23 o
  -8   9   1      382.90      322.48     37.15 o
  -7   9   1     1493.21     1605.01     43.53 o
  -6   9   1      134.46      154.12     29.07 o
  -5   9   1      590.70      612.37     34.13 o
  -4   9   1      446.98      437.37     26.34 o
  -3   9   1     1584.59     1624.48     29.68 o
  -2   9   1     3981.90     4096.21     65.71 o
  -1   9   1     4394.81     4511.75     49.81 o
   0   9   1     3166.51     3157.37     57.80 o
   1   9   1     3093.64     3185.20     49.24 o
   2   9   1       60.83       79.45     30.38 o
   3   9   1     1526.39     1590.80     39.15 o
   4   9   1      136.89      143.76     25.97 o
   5   9   1     1071.47     1108.83     29.92 o
   6   9   1        8.12        4.26     24.62 o
   7   9   1      289.59      333.49     32.78 o
   8   9   1      184.04      161.50     39.24 o
   9   9   1     2447.55     2550.30     49.19 o
  10   9   1       76.55       67.80     35.92 o
  11   9   1     1815.05     1817.17     59.96 o
 -10  10   1        7.61        3.84     39.54 o
  -9  10   1       11.95       15.59     43.23 o
  -8  10   1       59.19       66.91     30.45 o
  -7  10   1      308.52      250.28     36.30 o
  -6  10   1      377.67      357.21     36.27 o
  -5  10   1      179.04      160.17     27.49 o
  -4  10   1      311.96      309.78     25.10 o
  -3  10   1        9.63        8.89     23.94 o
  -2  10   1     2136.14     2253.60     48.43 o
  -1  10   1     1462.88     1472.85     40.45 o
   0  10   1      567.61      579.42     35.70 o
   1  10   1      281.60      296.56     33.99 o
   2  10   1        1.18       -5.34     27.12 o
   3  10   1      125.91      144.16     25.82 o
   4  10   1      228.76      173.63     27.50 o
   5  10   1       20.34       14.87     26.36 o
   6  10   1       66.92       81.71     29.32 o
   7  10   1       24.69       16.15     29.03 o
   8  10   1       58.35       32.69     35.91 o
   9  10   1        0.85      -44.14     38.60 o
  10  10   1       18.09       -1.77     45.96 o
  -9  11   1      172.37      194.15     47.97 o
  -8  11   1      314.41      306.05     32.70 o
  -7  11   1      745.85      703.02     34.09 o
  -6  11   1      972.06      947.94     31.68 o
  -5  11   1     1187.27     1186.49     33.16 o
  -4  11   1      132.09      130.87     25.62 o
  -3  11   1      532.39      596.52     31.37 o
  -2  11   1      385.27      401.16     31.13 o
  -1  11   1     4369.13     4310.53    136.31 o
   0  11   1        2.25        4.94     31.86 o
   1  11   1      991.42      976.79     37.10 o
   2  11   1      325.05      360.35     27.56 o
   3  11   1      970.69      949.08     35.57 o
   4  11   1      106.61      114.86     30.04 o
   5  11   1      130.62      159.73     33.71 o
   6  11   1      187.46      134.23     31.36 o
   7  11   1     1893.95     1841.96     36.02 o
   8  11   1      225.55      179.75     32.22 o
   9  11   1     1488.30     1429.79     40.90 o
  -8  12   1      107.11      125.65     36.07 o
  -7  12   1      512.38      514.22     32.87 o
  -6  12   1      832.69      867.85     29.71 o
  -5  12   1      451.16      469.44     29.97 o
  -4  12   1     1145.77     1155.03     40.64 o
  -3  12   1      407.90      378.49     33.28 o
  -2  12   1     1928.47     1869.05     59.46 o
  -1  12   1      124.50      123.35     37.09 o
   0  12   1     1607.83     1661.89     43.96 o
   1  12   1      312.86      277.93     37.91 o
   2  12   1      764.35      829.30     43.19 o
   3  12   1      482.93      468.79     35.92 o
   4  12   1      536.27      567.62     33.96 o
   5  12   1       67.42       45.87     36.34 o
   6  12   1     1233.70     1321.55     41.11 o
   7  12   1      159.78      161.99     40.70 o
   8  12   1     1345.80     1271.60     48.16 o
  -6  13   1      271.21      215.94     44.61 o
  -5  13   1        4.98       24.58     37.94 o
  -4  13   1        0.81      -12.86     33.43 o
  -3  13   1      122.80      135.20     36.83 o
  -2  13   1      100.89       95.89     36.81 o
  -1  13   1      239.94      266.03     41.03 o
   0  13   1       46.84       57.55     33.76 o
   1  13   1      104.22      112.04     45.12 o
   2  13   1       73.48       68.98     44.89 o
   3  13   1       76.80       54.72     31.90 o
   4  13   1       35.00       41.48     44.17 o
   5  13   1       96.25      126.74     38.30 o
   6  13   1        8.11      -11.29     40.61 o
  -4  14   1      705.69      661.95     39.51 o
  -3  14   1      499.28      441.79     43.23 o
  -2  14   1      840.76      863.17     64.45 o
  -1  14   1      670.73      718.69     47.73 o
   0  14   1       33.76       68.38     44.22 o
   1  14   1       14.06      -17.41     48.36 o
   2  14   1      267.48      320.24     42.17 o
   3  14   1       16.82       19.04     48.18 o
   4  14   1      235.20      169.50     45.34 o
 -14   0   2      858.86      702.27     63.23 o
 -13   0   2      889.79      948.62     47.64 o
 -12   0   2        5.44       29.92     42.08 o
 -11   0   2      864.60      802.28     51.99 o
 -10   0   2      201.30      157.59     40.58 o
  -9   0   2     4893.31     4917.82    153.96 o
  -8   0   2     3653.32     3605.90    185.30 o
  -7   0   2     6056.78     5475.66    235.45 o
  -6   0   2      184.17      123.40     47.08 o
  -5   0   2      752.34      602.25     40.67 o
  -4   0   2     2863.13     2796.37    121.32 o
  -3   0   2     2008.21     2052.15     66.20 o
  -2   0   2     1839.13     1963.30     84.88 o
  -1   0   2     5913.31     7090.66    134.09 o
   0   0   2    23737.34    24258.40    280.83 o
   1   0   2    10483.11     9983.21    270.13 o
   2   0   2    21562.56    24351.22   1035.73 o
   3   0   2      900.88      998.01     58.79 o
   4   0   2    11459.18    11815.74    327.88 o
   5   0   2     1173.06     1371.34     50.63 o
   6   0   2     4218.50     3964.07    124.28 o
   7   0   2     1827.56     1782.27     52.10 o
   8   0   2    11840.74    12095.84     99.69 o
   9   0   2     6434.71     6295.23     76.25 o
  10   0   2     5757.00     5867.39     78.26 o
  11   0   2     5597.49     5494.75    109.67 o
  12   0   2      407.62      360.84     44.83 o
  13   0   2       18.79      -10.27     49.38 o
  14   0   2      362.09      403.72     75.82 o
 -14   1   2      339.74      345.30     43.30 o
 -13   1   2      106.01       94.35     32.31 o
 -12   1   2     1181.34     1238.57     46.01 o
 -11   1   2        5.85      -10.68     27.54 o
 -10   1   2       87.96       98.58     25.90 o
  -9   1   2       47.11       69.99     31.28 o
  -8   1   2     2719.67     2612.93     45.03 o
  -7   1   2     3153.86     3271.32     40.20 o
  -6   1   2     4089.75     3791.03     48.48 o
  -5   1   2     4602.84     5322.36     86.02 o
  -4   1   2     7693.90     7429.58    105.46 o
  -3   1   2       52.52       44.58     37.16 o
  -2   1   2       16.37       19.90     41.68 o
  -1   1   2       69.83       80.46     55.88 o
   0   1   2     7969.13     8580.81    276.45 o
   1   1   2    10246.92    10964.85    111.33 o
   2   1   2     1938.68     2150.52     64.53 o
   3   1   2      314.22      372.74     38.91 o
   4   1   2     3450.97     3384.80     53.05 o
   5   1   2     1613.00     1746.34     39.77 o
   6   1   2       14.28       41.99     24.97 o
   7   1   2      272.03      231.05     24.72 o
   8   1   2     2382.22     2382.47     72.49 o
   9   1   2      919.87     1002.09     40.20 o
  10   1   2     1480.67     1508.48     35.89 o
  11   1   2      172.26      154.99     28.06 o
  12   1   2        1.47        5.83     34.45 o
  13   1   2       47.43       19.56     38.70 o
 -14   2   2       63.21       31.35     37.24 o
 -13   2   2       48.74        6.91     35.04 o
 -12   2   2      850.65      841.47     37.55 o
 -11   2   2       69.83       59.01     23.91 o
 -10   2   2      250.16      258.73     31.49 o
  -9   2   2     2899.32     2951.97     39.06 o
  -8   2   2       12.35       28.05     28.29 o
  -7   2   2      836.11      902.68     28.47 o
  -6   2   2      473.59      456.65     29.55 o
  -5   2   2        1.33        1.10     27.72 o
  -4   2   2      219.64      179.54     31.11 o
  -3   2   2       16.20        6.70     31.46 o
  -2   2   2     4547.82     4916.86     80.60 o
  -1   2   2     2720.39     3105.27     71.64 o
   0   2   2       17.81       30.67     52.78 o
   1   2   2        3.21       14.45     47.13 o
   2   2   2      272.42      352.74     53.60 o
   3   2   2     1459.35     1603.19     50.74 o
   4   2   2       17.47       45.30     32.36 o
   5   2   2     1025.21      993.58     37.88 o
   6   2   2      688.36      741.07     33.79 o
   7   2   2       19.50       27.47     24.01 o
   8   2   2       20.48       18.25     31.97 o
   9   2   2      235.60      230.16     26.04 o
  10   2   2     1274.50     1326.77     34.84 o
  11   2   2      221.48      202.42     29.85 o
  12   2   2      118.68      127.00     38.59 o
  13   2   2      672.33      566.35     40.55 o
 -14   3   2      710.58      693.61     49.14 o
 -13   3   2      506.23      465.58     40.10 o
 -12   3   2     1824.60     1986.01     48.83 o
 -11   3   2      173.49      160.44     28.33 o
 -10   3   2      250.55      292.79     31.26 o
  -9   3   2      532.80      530.07     30.32 o
  -8   3   2     1064.57     1110.84     34.08 o
  -7   3   2     3877.10     3723.55     41.58 o
  -6   3   2     1604.84     1522.60     48.23 o
  -5   3   2     9048.51     8657.15    100.63 o
  -4   3   2    16859.84    16326.96    148.68 o
  -3   3   2    34583.94    36814.25    399.88 o
  -2   3   2    24948.11    27297.71    906.11 o
  -1   3   2     1098.72     1165.35     43.18 o
   0   3   2    11411.41    11924.95    271.82 o
   1   3   2     3202.83     3382.65     52.76 o
   2   3   2       12.32       26.35     41.43 o
   3   3   2      110.31      133.37     37.43 o
   4   3   2      792.91      818.96     39.05 o
   5   3   2     3836.64     3739.36     51.21 o
   6   3   2     4244.82     4081.05     49.19 o
   7   3   2     1991.18     1846.56     36.03 o
   8   3   2     5026.38     5037.29     62.78 o
   9   3   2      801.15      838.43     30.92 o
  10   3   2       21.05       14.15     27.64 o
  11   3   2      764.63      725.68     35.53 o
  12   3   2       23.14       15.41     32.18 o
  13   3   2     1477.71     1554.91     48.57 o
 -13   4   2      413.68      420.43     56.45 o
 -12   4   2        9.46      -35.94     34.54 o
 -11   4   2      618.04      625.12     34.66 o
 -10   4   2      497.67      451.27     29.63 o
  -9   4   2      213.04      211.86     28.66 o
  -8   4   2        3.81        6.59     24.57 o
  -7   4   2     1700.97     1670.15     33.71 o
  -6   4   2     1931.04     1834.40     36.76 o
  -5   4   2      647.10      609.48     30.81 o
  -4   4   2    10812.05    11039.86     97.24 o
  -3   4   2    15314.57    15760.07    324.06 o
  -2   4   2     5751.11     5428.68    122.02 o
  -1   4   2     2179.14     2044.78     61.06 o
   0   4   2      609.02      547.40     32.09 o
   1   4   2      125.66       85.25     24.66 o
   2   4   2      238.61      239.94     32.07 o
   3   4   2     2389.75     2464.46     48.88 o
   4   4   2     6468.73     6890.24    203.88 o
   5   4   2     1408.15     1318.93     38.58 o
   6   4   2     1184.52     1212.68     38.14 o
   7   4   2     2960.37     3084.79     43.61 o
   8   4   2     3017.95     3057.22     45.91 o
   9   4   2        5.73      -15.37     25.64 o
  10   4   2      423.53      473.04     38.88 o
  11   4   2     1298.70     1286.93     40.17 o
  12   4   2     2008.85     1953.34     43.28 o
  13   4   2       12.47       12.91     42.53 o
 -13   5   2       78.69       57.43     36.63 o
 -12   5   2       47.32       33.59     34.58 o
 -11   5   2      395.39      421.33     33.72 o
 -10   5   2      386.11      371.86     26.08 o
  -9   5   2      613.95      619.90     30.31 o
  -8   5   2      430.79      482.06     28.28 o
  -7   5   2      161.77      193.67     30.04 o
  -6   5   2       82.58       90.83     20.97 o
  -5   5   2      792.45      794.20     44.78 o
  -4   5   2       27.08       31.63     27.10 o
  -3   5   2        0.04        2.53     28.13 o
  -2   5   2       43.13       63.23     32.05 o
  -1   5   2      675.45      730.93     41.27 o
   0   5   2        0.16       -8.14     32.95 o
   1   5   2     1020.91     1156.42     42.25 o
   2   5   2     1784.14     1789.07     38.06 o
   3   5   2      853.57      894.04     31.41 o
   4   5   2       10.13        4.17     26.87 o
   5   5   2      484.73      424.78     28.93 o
   6   5   2      174.76      180.24     25.46 o
   7   5   2        5.52        8.03     31.91 o
   8   5   2      213.58      201.99     29.67 o
   9   5   2       98.97       80.53     28.59 o
  10   5   2      185.04      202.26     26.67 o
  11   5   2       81.50       61.13     32.49 o
  12   5   2        0.56       17.41     32.43 o
  13   5   2        3.06       -0.27     42.96 o
 -13   6   2     1239.99     1150.74     44.47 o
 -12   6   2       19.72      -14.42     35.17 o
 -11   6   2     1664.05     1748.11     52.61 o
 -10   6   2        1.94       27.26     28.22 o
  -9   6   2     2640.76     2687.98     47.21 o
  -8   6   2      874.59      966.03     35.25 o
  -7   6   2      766.04      822.10     32.85 o
  -6   6   2      665.41      651.21     28.57 o
  -5   6   2     6634.51     6315.17     53.61 o
  -4   6   2       87.95       67.13     24.40 o
  -3   6   2      831.39      753.96     32.22 o
  -2   6   2      160.85      110.68     30.83 o
  -1   6   2     1947.85     1884.71     38.64 o
   0   6   2       14.13        8.55     26.43 o
   1   6   2      211.54      319.81     31.03 o
   2   6   2     7074.76     7274.73     57.72 o
   3   6   2      493.57      422.44     27.98 o
   4   6   2     1373.21     1305.82     34.60 o
   5   6   2     2535.84     2370.95     40.72 o
   6   6   2     1476.41     1509.20     41.64 o
   7   6   2        4.63       -2.54     28.70 o
   8   6   2      247.63      223.24     32.18 o
   9   6   2     5351.13     5338.47     65.76 o
  10   6   2     1013.85     1122.27     39.89 o
  11   6   2      901.59      962.89     39.02 o
  12   6   2      517.07      594.67     56.64 o
 -12   7   2     1221.66     1371.93     43.72 o
 -11   7   2      208.04      226.94     35.67 o
 -10   7   2     2835.75     2833.18     44.61 o
  -9   7   2      592.42      615.86     30.46 o
  -8   7   2      579.02      628.23     31.20 o
  -7   7   2      181.73      219.73     31.89 o
  -6   7   2     4250.39     4167.14     50.84 o
  -5   7   2     2837.86     2946.30     77.13 o
  -4   7   2     3232.49     2979.42     45.85 o
  -3   7   2     2756.50     2819.67     78.67 o
  -2   7   2     1528.21     1421.20     39.54 o
  -1   7   2     2665.07     2586.57     37.19 o
   0   7   2     2117.66     2029.27     34.49 o
   1   7   2     2048.73     1896.62     37.77 o
   2   7   2      212.12      169.24     23.11 o
   3   7   2      983.22      909.09     31.06 o
   4   7   2       65.41       51.64     20.32 o
   5   7   2      777.92      705.88     28.45 o
   6   7   2     2803.07     2897.07     68.60 o
   7   7   2     3588.14     3426.68     69.23 o
   8   7   2     1325.40     1314.00     35.40 o
   9   7   2      472.30      541.89     39.96 o
  10   7   2     1404.19     1370.12     41.26 o
  11   7   2     1584.63     1498.47     52.25 o
  12   7   2      611.95      625.30     45.93 o
 -12   8   2       26.70       41.76     39.23 o
 -11   8   2       76.83       78.13     34.32 o
 -10   8   2        2.17        2.48     34.73 o
  -9   8   2      499.66      457.34     39.95 o
  -8   8   2       11.45        2.56     25.66 o
  -7   8   2      170.21      169.73     27.10 o
  -6   8   2      504.39      532.21     29.27 o
  -5   8   2        5.15       -7.36     29.04 o
  -4   8   2      248.38      256.19     33.71 o
  -3   8   2      192.51      169.81     22.83 o
  -2   8   2       26.90       44.40     21.27 o
  -1   8   2      566.14      547.62     26.02 o
   0   8   2      187.96      186.96     24.46 o
   1   8   2      119.73      108.36     25.98 o
   2   8   2      749.49      796.12     28.27 o
   3   8   2      106.66      135.09     30.18 o
   4   8   2      197.50      224.90     30.65 o
   5   8   2       65.87       73.26     26.75 o
   6   8   2      148.12      159.37     29.99 o
   7   8   2      326.34      336.09     26.55 o
   8   8   2       24.02       39.31     31.85 o
   9   8   2      196.56      213.19     41.26 o
  10   8   2      194.00      202.01     39.64 o
  11   8   2       45.68       49.10     42.91 o
 -11   9   2        0.96        4.83     39.24 o
 -10   9   2      285.72      268.26     31.77 o
  -9   9   2      439.92      334.01     34.30 o
  -8   9   2      320.18      335.37     36.47 o
  -7   9   2        4.48        4.63     30.67 o
  -6   9   2     1106.41     1145.75     37.19 o
  -5   9   2      612.72      640.61     32.14 o
  -4   9   2      200.91      220.17     26.31 o
  -3   9   2     1846.16     1947.99     38.34 o
  -2   9   2     1595.89     1581.88     31.01 o
  -1   9   2     2135.42     2096.43     35.01 o
   0   9   2     2276.42     2241.09     51.51 o
   1   9   2      230.36      250.07     31.81 o
   2   9   2     1879.21     1967.16     41.76 o
   3   9   2        5.07        3.49     25.26 o
   4   9   2      145.38      124.74     29.33 o
   5   9   2      178.04      177.80     26.07 o
   6   9   2      340.66      360.79     27.78 o
   7   9   2     1230.10     1228.39     31.04 o
   8   9   2      100.73      112.52     31.12 o
   9   9   2      285.85      302.34     32.78 o
  10   9   2      304.75      326.62     47.39 o
  11   9   2      575.03      460.71     49.82 o
 -10  10   2        5.58       22.12     39.74 o
  -9  10   2     1112.20     1047.74     40.47 o
  -8  10   2      166.86      138.45     35.77 o
  -7  10   2     1334.70     1396.79     41.26 o
  -6  10   2      913.33      970.81     43.71 o
  -5  10   2     1463.31     1577.52     42.28 o
  -4  10   2     1708.71     1751.62     36.70 o
  -3  10   2     1114.70     1106.30     33.26 o
  -2  10   2     1326.76     1348.64     31.20 o
  -1  10   2     4457.81     4527.84     80.46 o
   0  10   2      282.26      305.92     37.45 o
   1  10   2     1921.45     1936.30     75.75 o
   2  10   2     1486.25     1550.83     41.37 o
   3  10   2      290.30      330.37     26.46 o
   4  10   2      154.47      127.83     27.30 o
   5  10   2      567.71      536.21     27.36 o
   6  10   2      764.78      818.33     35.41 o
   7  10   2      458.17      492.97     35.70 o
   8  10   2     1496.82     1544.55     38.05 o
   9  10   2     1859.54     1910.16     45.09 o
  10  10   2      970.87      913.80     45.33 o
  -9  11   2       33.89       44.82     43.08 o
  -8  11   2      261.72      212.12     33.96 o
  -7  11   2      114.99       95.25     35.78 o
  -6  11   2      611.02      610.52     36.05 o
  -5  11   2      216.79      229.31     31.97 o
  -4  11   2     1183.74     1204.59     27.40 o
  -3  11   2      538.50      530.10     27.48 o
  -2  11   2       30.80       36.62     25.28 o
  -1  11   2      972.76      969.41     32.91 o
   0  11   2      114.11      111.56     27.76 o
   1  11   2      206.12      213.25     36.66 o
   2  11   2       39.53       45.47     26.65 o
   3  11   2        2.96       11.53     31.33 o
   4  11   2      189.12      174.57     34.11 o
   5  11   2      579.82      587.61     41.42 o
   6  11   2      514.37      470.92     41.33 o
   7  11   2      355.87      320.94     35.49 o
   8  11   2      587.38      618.60     45.60 o
   9  11   2      298.76      179.33     41.74 o
  -8  12   2       90.36       72.12     40.58 o
  -7  12   2      159.50      137.25     32.98 o
  -6  12   2       87.43       86.98     29.92 o
  -5  12   2      242.51      196.30     31.82 o
  -4  12   2      110.44      107.44     28.67 o
  -3  12   2      150.70      157.38     33.99 o
  -2  12   2      400.25      401.28     35.22 o
  -1  12   2       28.18       -0.44     33.73 o
   0  12   2      168.71      155.96     45.16 o
   1  12   2      624.57      597.43     42.56 o
   2  12   2     1071.13     1050.64     48.69 o
   3  12   2       69.37       49.90     36.17 o
   4  12   2       85.97       96.48     39.57 o
   5  12   2      154.88      141.69     33.30 o
   6  12   2      206.18      188.49     34.21 o
   7  12   2       64.27       41.39     39.00 o
  -6  13   2     1087.22     1305.44     45.33 o
  -5  13   2      462.94      465.08     37.34 o
  -4  13   2     2211.40     2357.91     44.53 o
  -3  13   2      494.90      458.05     33.86 o
  -2  13   2     1512.08     1597.52     43.56 o
  -1  13   2      263.26      207.01     37.83 o
   0  13   2      533.94      540.39     42.57 o
   1  13   2      477.17      453.92     42.17 o
   2  13   2      179.91      169.64     40.61 o
   3  13   2      183.58      153.84     37.05 o
   4  13   2      572.91      660.22     45.10 o
   5  13   2     1587.91     1512.76     66.90 o
   6  13   2      833.59      804.03     42.77 o
  -4  14   2      424.14      443.51     42.20 o
  -3  14   2      822.42      806.85     47.67 o
  -2  14   2      458.57      467.33     46.73 o
  -1  14   2      394.00      365.12     50.14 o
   0  14   2      232.96      289.20     39.48 o
   1  14   2      369.24      349.97     46.34 o
   2  14   2      200.41      242.64     44.91 o
   3  14   2      540.52      531.32     50.95 o
 -14   1   3      373.37      347.75     47.81 o
 -13   1   3      128.52      142.24     35.07 o
 -12   1   3      773.22      774.05     33.06 o
 -11   1   3       29.52       36.09     25.06 o
 -10   1   3     1563.65     1600.54     34.85 o
  -9   1   3       95.51      104.08     28.74 o
  -8   1   3     7903.45     7903.62     93.97 o
  -7   1   3        5.37       25.34     22.49 o
  -6   1   3    12694.21    12404.58    346.57 o
  -5   1   3      398.68      308.07     29.47 o
  -4   1   3     7262.84     6856.95    132.56 o
  -3   1   3      551.86      548.95     36.66 o
  -2   1   3      131.12      172.28     39.38 o
  -1   1   3      159.67      116.21     41.19 o
   0   1   3     7947.37     9306.00    251.28 o
   1   1   3     6429.30     6162.37     78.50 o
   2   1   3     3388.02     3310.68     78.36 o
   3   1   3     1337.16     1335.11     39.57 o
   4   1   3     3628.49     3506.84     55.01 o
   5   1   3       30.89       40.46     30.46 o
   6   1   3      469.05      346.85     30.99 o
   7   1   3      331.92      297.53     28.43 o
   8   1   3     4550.83     4820.68    133.79 o
   9   1   3     1093.75     1157.80     32.93 o
  10   1   3     1963.23     2063.93     38.15 o
  11   1   3      729.76      782.17     41.35 o
  12   1   3      747.44      773.12     36.05 o
  13   1   3       96.53       84.60     42.98 o
 -14   2   3       72.86       81.54     39.39 o
 -13   2   3      805.11      809.39     37.78 o
 -12   2   3      271.50      252.45     32.75 o
 -11   2   3     1259.59     1271.57     35.79 o
 -10   2   3      117.80      138.06     28.15 o
  -9   2   3      656.94      656.74     31.14 o
  -8   2   3       72.20       81.88     28.77 o
  -7   2   3     4164.35     3945.75     45.19 o
  -6   2   3     2647.04     2540.31     39.32 o
  -5   2   3    15367.05    15399.84    146.50 o
  -4   2   3     1337.27     1366.54     37.97 o
  -3   2   3      917.42      872.37     35.75 o
  -2   2   3     8087.95     8582.79    156.30 o
  -1   2   3    29150.61    30764.55   1007.09 o
   0   2   3     6368.79     6660.29    139.47 o
   1   2   3     4495.50     4726.84     92.78 o
   2   2   3       25.39       17.92     33.68 o
   3   2   3      784.73      773.61     34.34 o
   4   2   3     4861.90     4954.28     63.51 o
   5   2   3    14779.39    14802.96    207.90 o
   6   2   3      178.43      134.60     24.69 o
   7   2   3     5612.03     5554.08     53.71 o
   8   2   3      759.03      742.40     35.77 o
   9   2   3     4668.67     4467.63     59.13 o
  10   2   3      202.73      196.47     25.46 o
  11   2   3      192.53      193.62     33.08 o
  12   2   3      295.30      256.00     36.30 o
  13   2   3       37.52       48.14     39.30 o
 -14   3   3      331.33      306.84     43.43 o
 -13   3   3      270.46      300.35     33.02 o
 -12   3   3       37.23        5.50     42.40 o
 -11   3   3      609.32      583.16     28.82 o
 -10   3   3      986.86     1053.63     30.35 o
  -9   3   3      239.61      210.03     29.12 o
  -8   3   3      472.42      440.61     31.02 o
  -7   3   3        7.20       31.67     20.14 o
  -6   3   3      644.20      647.51     27.56 o
  -5   3   3       37.44       40.96     24.91 o
  -4   3   3     3194.83     3346.73     66.64 o
  -3   3   3       94.75       79.97     30.22 o
  -2   3   3        9.02       -3.46     31.88 o
  -1   3   3     1192.47     1232.27     56.44 o
   0   3   3      279.34      240.24     39.63 o
   1   3   3       39.98       69.93     39.58 o
   2   3   3     4093.97     4068.57     85.88 o
   3   3   3      570.19      581.43     34.00 o
   4   3   3      593.05      561.19     32.77 o
   5   3   3      157.88      149.93     30.17 o
   6   3   3      175.65      171.72     26.36 o
   7   3   3       95.39      125.21     31.50 o
   8   3   3      679.34      689.66     35.75 o
   9   3   3      237.86      233.53     29.03 o
  10   3   3       36.12       31.77     30.36 o
  11   3   3      150.76      127.44     33.00 o
  12   3   3      201.42      192.36     33.45 o
  13   3   3        9.68       17.88     42.77 o
 -13   4   3      517.62      514.75     40.21 o
 -12   4   3        2.34      -31.80     34.60 o
 -11   4   3     1336.87     1466.66     35.45 o
 -10   4   3        4.78       -3.85     25.28 o
  -9   4   3       43.90       46.88     27.57 o
  -8   4   3      464.10      477.63     30.79 o
  -7   4   3     1182.28     1104.93     30.01 o
  -6   4   3        3.59       11.52     24.29 o
  -5   4   3     2137.49     2079.60     39.60 o
  -4   4   3      548.54      508.86     30.77 o
  -3   4   3    12482.36    12573.52     78.35 o
  -2   4   3      386.35      409.58     35.34 o
  -1   4   3     2737.48     2571.06     83.58 o
   0   4   3      277.50      331.91     31.73 o
   1   4   3      899.23      800.44     34.21 o
   2   4   3      116.07      135.52     31.05 o
   3   4   3      488.74      405.05     38.08 o
   4   4   3      217.01      196.39     28.46 o
   5   4   3     8537.06     8260.28    149.79 o
   6   4   3       19.28      -20.79     26.55 o
   7   4   3     5855.21     6078.11     97.43 o
   8   4   3       77.50       92.07     35.31 o
   9   4   3      215.46      205.95     27.08 o
  10   4   3      688.91      744.12     34.99 o
  11   4   3      159.50      212.58     36.03 o
  12   4   3       41.79       -4.38     30.78 o
  13   4   3        2.48      -42.63     46.91 o
 -13   5   3        0.64        1.62     38.84 o
 -12   5   3     1694.07     1681.12     40.93 o
 -11   5   3       40.80       27.32     32.25 o
 -10   5   3     1399.13     1421.73     31.94 o
  -9   5   3       16.90       24.85     25.53 o
  -8   5   3     1292.19     1302.80     36.63 o
  -7   5   3      327.68      360.92     28.72 o
  -6   5   3     8908.30     8625.83    155.09 o
  -5   5   3     1157.48     1199.29     30.57 o
  -4   5   3    18145.96    18353.59    315.11 o
  -3   5   3     1589.72     1533.83     41.52 o
  -2   5   3     8172.18     8437.38    167.63 o
  -1   5   3      663.33      712.90     36.84 o
   0   5   3     1338.78     1579.28     37.18 o
   1   5   3      101.81       59.87     29.63 o
   2   5   3       67.13       34.62     26.78 o
   3   5   3      321.62      244.25     32.07 o
   4   5   3     9563.08     9714.08     69.95 o
   5   5   3     4375.87     4302.65     45.62 o
   6   5   3     7591.67     7268.08     80.53 o
   7   5   3      778.22      776.18     34.72 o
   8   5   3     4088.84     4117.23     60.92 o
   9   5   3      992.67      975.41     34.41 o
  10   5   3      288.11      315.73     39.85 o
  11   5   3      496.30      486.43     37.64 o
  12   5   3      546.74      524.05     44.97 o
 -13   6   3       25.91        6.99     39.32 o
 -12   6   3       14.60       23.58     34.66 o
 -11   6   3     1189.52     1172.95     36.62 o
 -10   6   3      161.22      175.31     32.62 o
  -9   6   3      482.09      507.28     32.35 o
  -8   6   3      130.60      111.13     28.63 o
  -7   6   3     1947.43     1930.38     34.19 o
  -6   6   3       57.85       84.90     29.36 o
  -5   6   3     1174.83     1142.13     29.63 o
  -4   6   3       15.00       15.62     21.65 o
  -3   6   3     2742.29     2711.29     47.09 o
  -2   6   3     1834.16     1844.37     38.78 o
  -1   6   3     1082.70      940.57     29.78 o
   0   6   3        0.44        2.15     24.20 o
   1   6   3        7.40       36.16     26.15 o
   2   6   3       89.62       95.41     36.61 o
   3   6   3     2285.49     2327.60     81.20 o
   4   6   3      859.89      855.12     29.56 o
   5   6   3      800.51      813.16     28.54 o
   6   6   3      123.43      155.20     26.95 o
   7   6   3     2224.77     2275.46     42.74 o
   8   6   3     2158.77     2090.55     40.31 o
   9   6   3       45.16       54.14     30.79 o
  10   6   3      648.24      638.43     45.82 o
  11   6   3      590.98      539.84     35.87 o
  12   6   3      240.09      209.36     43.81 o
 -12   7   3       32.86       60.18     42.66 o
 -11   7   3       15.12      -21.83     32.68 o
 -10   7   3      212.10      193.30     30.81 o
  -9   7   3      301.95      261.18     27.02 o
  -8   7   3       43.07       29.60     25.82 o
  -7   7   3       70.88       77.62     28.38 o
  -6   7   3     1050.50     1068.37     42.51 o
  -5   7   3       51.50       43.57     27.99 o
  -4   7   3      161.21      137.64     24.65 o
  -3   7   3       47.22       51.56     23.25 o
  -2   7   3      628.52      606.00     27.98 o
  -1   7   3     1191.13     1238.96     38.83 o
   0   7   3        7.32       14.99     20.09 o
   1   7   3       23.90       16.58     31.19 o
   2   7   3      468.68      441.07     32.51 o
   3   7   3       55.34       64.86     26.34 o
   4   7   3      248.07      290.28     31.34 o
   5   7   3       26.06       38.46     27.29 o
   6   7   3      430.36      455.77     27.85 o
   7   7   3      662.14      581.66     30.56 o
   8   7   3       26.64       21.13     25.09 o
   9   7   3       42.74       24.76     41.75 o
  10   7   3      308.07      256.16     40.10 o
  11   7   3       67.74       75.96     37.81 o
  12   7   3       52.51        7.31     47.68 o
 -12   8   3       59.12       80.02     42.50 o
 -11   8   3      669.83      710.18     38.10 o
 -10   8   3        5.22       -8.12     37.97 o
  -9   8   3     1704.56     1713.56     44.47 o
  -8   8   3      143.63      112.65     28.49 o
  -7   8   3     2668.37     2819.13     54.73 o
  -6   8   3      142.12      130.97     31.85 o
  -5   8   3     1825.66     1884.69     39.07 o
  -4   8   3      325.12      323.03     33.63 o
  -3   8   3     6000.95     6097.89     95.53 o
  -2   8   3     1223.89     1208.88     37.90 o
  -1   8   3     3607.86     3409.19     49.00 o
   0   8   3      101.67       98.22     20.56 o
   1   8   3     5312.80     5124.48    100.93 o
   2   8   3        4.73       -2.95     34.43 o
   3   8   3     2217.73     2284.11     40.44 o
   4   8   3      178.66      153.08     27.28 o
   5   8   3     3616.23     3613.84     96.74 o
   6   8   3       70.72       76.33     26.34 o
   7   8   3     5193.13     5168.19     66.20 o
   8   8   3      367.32      325.54     33.71 o
   9   8   3      946.20      977.19     36.25 o
  10   8   3      351.92      338.92     38.56 o
  11   8   3      954.16     1076.11     42.46 o
 -11   9   3      118.32      127.74     42.55 o
 -10   9   3      585.34      592.53     38.20 o
  -9   9   3      155.89      153.33     35.46 o
  -8   9   3     1530.57     1385.70     38.74 o
  -7   9   3      355.45      350.69     32.13 o
  -6   9   3      822.66      809.73     32.90 o
  -5   9   3      380.67      436.43     28.79 o
  -4   9   3      602.25      523.63     31.95 o
  -3   9   3      354.51      351.62     27.12 o
  -2   9   3      672.74      683.02     30.91 o
  -1   9   3      181.81      203.20     23.23 o
   0   9   3     3807.94     3682.06     80.40 o
   1   9   3      487.50      491.21     32.77 o
   2   9   3     3385.36     3382.17     69.60 o
   3   9   3      238.15      208.82     32.60 o
   4   9   3     1558.82     1535.53     34.53 o
   5   9   3      687.35      640.59     32.03 o
   6   9   3      976.69      968.69     31.27 o
   7   9   3       87.58      101.01     43.76 o
   8   9   3     1275.84     1268.51     38.82 o
   9   9   3       40.36       17.53     31.68 o
  10   9   3      699.25      669.59     48.63 o
 -10  10   3        5.10      -20.57     42.78 o
  -9  10   3        5.41      -25.89     35.65 o
  -8  10   3      164.17      127.41     36.04 o
  -7  10   3        6.08        3.96     32.76 o
  -6  10   3       11.97       17.13     34.64 o
  -5  10   3      181.08      153.01     27.40 o
  -4  10   3       19.09       20.93     28.61 o
  -3  10   3       15.53        8.46     23.70 o
  -2  10   3      601.11      630.38     24.68 o
  -1  10   3      159.89      144.79     22.30 o
   0  10   3      613.78      627.27     33.21 o
   1  10   3      588.72      604.21     29.67 o
   2  10   3      418.64      435.89     35.11 o
   3  10   3       16.40       37.53     35.23 o
   4  10   3        7.09       -4.19     25.15 o
   5  10   3       91.71       89.24     26.15 o
   6  10   3       67.03       59.86     36.12 o
   7  10   3        2.87      -13.95     44.57 o
   8  10   3      265.02      211.83     35.42 o
   9  10   3      126.44       65.23     42.84 o
  -9  11   3        0.56       11.60     39.81 o
  -8  11   3     1130.69     1183.36     47.31 o
  -7  11   3       34.27       31.27     39.16 o
  -6  11   3     4484.76     4494.39    100.63 o
  -5  11   3      141.40      129.47     29.87 o
  -4  11   3     2112.55     2262.55     40.13 o
  -3  11   3      103.27      109.22     25.38 o
  -2  11   3      848.28      855.44     29.00 o
  -1  11   3      718.82      744.07     28.16 o
   0  11   3       59.41       34.38     31.93 o
   1  11   3       22.92       -7.09     31.86 o
   2  11   3     1910.05     1953.09     40.58 o
   3  11   3     1156.61     1159.82     45.06 o
   4  11   3       98.89      150.90     40.97 o
   5  11   3       89.16       69.01     31.91 o
   6  11   3     1202.64     1202.02     49.44 o
   7  11   3      477.27      394.22     46.25 o
   8  11   3     1467.64     1446.47    101.79 o
  -8  12   3      104.67      111.20     43.85 o
  -7  12   3     2378.81     2480.59     54.14 o
  -6  12   3       32.89       14.86     33.40 o
  -5  12   3     3079.89     3281.50     46.29 o
  -4  12   3       15.32       10.68     26.92 o
  -3  12   3     3018.00     3117.55     56.65 o
  -2  12   3       36.06       53.28     39.95 o
  -1  12   3      424.45      503.08     46.29 o
   0  12   3       92.43       83.55     40.40 o
   1  12   3      101.20      122.70     34.18 o
   2  12   3       74.90       93.77     39.92 o
   3  12   3      416.08      375.60     41.79 o
   4  12   3       40.89       39.53     38.79 o
   5  12   3     1743.41     1808.41     46.44 o
   6  12   3      255.93      226.81     37.52 o
   7  12   3     1612.60     1499.39     58.64 o
  -6  13   3       67.54       52.48     34.24 o
  -5  13   3       37.62       49.17     34.51 o
  -4  13   3      148.39      159.90     35.32 o
  -3  13   3      125.05       65.84     37.05 o
  -2  13   3        0.90       -9.38     39.94 o
  -1  13   3      141.80      101.34     37.03 o
   0  13   3       69.03       48.06     40.03 o
   1  13   3        0.08       -4.87     36.16 o
   2  13   3      165.52      136.94     40.33 o
   3  13   3       64.60       34.21     33.75 o
   4  13   3      104.56       90.91     53.45 o
   5  13   3        2.48      -25.29     46.39 o
  -3  14   3      414.86      378.05     40.35 o
  -2  14   3       82.58       34.91     41.18 o
  -1  14   3     1110.13     1181.34     53.71 o
   0  14   3       30.55       23.67     48.96 o
   1  14   3       24.39        9.41     48.40 o
   2  14   3      123.06      115.86     49.15 o
   3  14   3       71.90       24.40     50.49 o
 -14   0   4        4.13       20.23     72.41 o
 -13   0   4      189.91      132.48     60.59 o
 -12   0   4      212.92      232.40     42.60 o
 -11   0   4      109.94      120.38     39.60 o
 -10   0   4      538.59      565.56     42.05 o
  -9   0   4     3818.59     3834.73     61.05 o
  -8   0   4      818.26      821.73     41.60 o
  -7   0   4    23012.17    22478.97    160.43 o
  -6   0   4       11.87       11.08     30.95 o
  -5   0   4     7950.37     7481.80    246.94 o
  -4   0   4     4787.54     4990.74     74.41 o
  -3   0   4      912.79      977.32     47.38 o
  -2   0   4      721.65      662.71     47.31 o
  -1   0   4    34783.16    37109.17   1053.55 o
   0   0   4    28399.96    29156.89    206.80 o
   1   0   4    54337.29    53832.94    470.93 o
   2   0   4        0.32        1.20     46.97 o
   3   0   4    10049.52     8757.98    167.40 o
   4   0   4     1800.10     1970.33     48.06 o
   5   0   4     5840.06     5273.86     98.43 o
   6   0   4      658.06      809.93     50.97 o
   7   0   4      889.38      741.16     42.96 o
   8   0   4       83.36       39.05     41.68 o
   9   0   4       71.37       63.84     35.13 o
  10   0   4     1924.54     1948.62     84.10 o
  11   0   4     4027.56     3935.97    152.93 o
  12   0   4      288.82      288.61     51.90 o
  13   0   4     1252.89     1240.97     60.36 o
 -14   1   4      338.62      261.77     43.37 o
 -13   1   4       82.43       50.77     32.29 o
 -12   1   4      217.43      200.03     35.07 o
 -11   1   4      273.78      250.75     26.49 o
 -10   1   4     1280.71     1301.66     33.05 o
  -9   1   4      176.11      176.91     34.90 o
  -8   1   4     3256.54     3338.73     43.42 o
  -7   1   4      207.27      251.54     23.86 o
  -6   1   4     1833.67     1712.29     37.88 o
  -5   1   4      204.81      189.13     24.42 o
  -4   1   4     4387.95     4274.81     79.24 o
  -3   1   4      151.83      173.33     33.58 o
  -2   1   4       35.81       46.88     29.96 o
  -1   1   4    15251.27    15278.59     99.87 o
   0   1   4    11846.09    12854.12    238.07 o
   1   1   4        7.86        0.87     31.77 o
   2   1   4     4866.85     4755.96     54.69 o
   3   1   4     5466.69     5489.49    128.18 o
   4   1   4     3534.56     3550.33     56.60 o
   5   1   4      197.03      179.18     28.37 o
   6   1   4     1286.12     1258.87     36.76 o
   7   1   4      751.36      793.33     31.63 o
   8   1   4      942.08      990.15     37.24 o
   9   1   4      139.87      158.03     29.01 o
  10   1   4     2329.64     2381.71     42.47 o
  11   1   4      107.30       94.43     35.46 o
  12   1   4      542.66      527.12     41.27 o
  13   1   4       21.24       16.30     43.23 o
 -14   2   4        7.79       11.70     42.18 o
 -13   2   4      108.68       36.39     30.41 o
 -12   2   4       15.98      -11.76     29.96 o
 -11   2   4      264.92      277.86     26.83 o
 -10   2   4       64.62       84.60     27.51 o
  -9   2   4      609.01      594.06     27.16 o
  -8   2   4     2835.19     2895.28     66.06 o
  -7   2   4      896.07      869.68     27.54 o
  -6   2   4      276.54      297.71     28.82 o
  -5   2   4      920.56      876.71     28.77 o
  -4   2   4      415.65      432.76     28.59 o
  -3   2   4       39.48       62.50     35.77 o
  -2   2   4     2994.47     3036.40     51.70 o
  -1   2   4     1290.86     1266.36     41.65 o
   0   2   4      532.39      471.19     35.54 o
   1   2   4     2980.08     2989.79     50.31 o
   2   2   4      798.11      832.77     33.65 o
   3   2   4      381.08      329.41     30.23 o
   4   2   4       25.06       41.11     28.35 o
   5   2   4     1166.74     1193.95     36.27 o
   6   2   4      211.42      211.73     28.78 o
   7   2   4      464.35      539.26     35.96 o
   8   2   4        2.44       12.66     28.54 o
   9   2   4      333.31      325.52     27.91 o
  10   2   4       52.18       38.01     34.36 o
  11   2   4        6.71       14.47     35.08 o
  12   2   4        1.95       17.72     35.09 o
  13   2   4      322.43      297.10     53.63 o
 -13   3   4      683.21      640.04     35.46 o
 -12   3   4      877.16      924.11     37.55 o
 -11   3   4       71.56       72.84     26.28 o
 -10   3   4     2480.68     2470.20     36.19 o
  -9   3   4     1256.82     1181.86     29.63 o
  -8   3   4     5895.84     6044.42     72.01 o
  -7   3   4     1428.74     1378.88     32.94 o
  -6   3   4      755.28      654.27     25.43 o
  -5   3   4      805.27      807.08     30.79 o
  -4   3   4     8225.57     8495.59    191.88 o
  -3   3   4      586.32      580.40     30.31 o
  -2   3   4     1276.14     1067.99     36.84 o
  -1   3   4       21.63       65.33     33.54 o
   0   3   4      318.82      294.50     35.99 o
   1   3   4     1260.43     1280.25     44.37 o
   2   3   4     9468.32     9099.24    223.10 o
   3   3   4      153.40      217.98     35.74 o
   4   3   4    14024.73    13899.47    262.95 o
   5   3   4      171.33      173.86     23.74 o
   6   3   4    14694.41    14440.60     87.28 o
   7   3   4      231.97      230.01     30.92 o
   8   3   4     6508.50     6793.57     62.81 o
   9   3   4       79.54       75.91     31.28 o
  10   3   4      348.96      349.29     27.82 o
  11   3   4       70.51       42.45     35.15 o
  12   3   4       81.92       51.94     33.46 o
  13   3   4       88.18       58.10     43.57 o
 -13   4   4      358.63      281.84     40.27 o
 -12   4   4      689.48      648.73     34.59 o
 -11   4   4     1093.45     1126.29     34.13 o
 -10   4   4      196.78      177.01     28.02 o
  -9   4   4      539.33      583.54     32.58 o
  -8   4   4      276.87      317.23     29.82 o
  -7   4   4     4544.62     4420.48     46.02 o
  -6   4   4      150.69      149.35     23.08 o
  -5   4   4     1473.69     1342.24     31.51 o
  -4   4   4     1249.19     1195.36     34.18 o
  -3   4   4     2711.06     2822.05     55.47 o
  -2   4   4      233.43      188.78     32.44 o
  -1   4   4      158.01      107.31     32.65 o
   0   4   4      176.47      220.27     33.74 o
   1   4   4      493.59      392.02     31.80 o
   2   4   4      721.85      749.58     45.22 o
   3   4   4     3351.70     3177.13     61.89 o
   4   4   4       38.23       43.99     32.36 o
   5   4   4     9672.12     9490.84    134.64 o
   6   4   4       69.68       92.63     26.82 o
   7   4   4     7460.33     7635.83     58.16 o
   8   4   4       64.77       78.84     31.44 o
   9   4   4       13.86       16.94     28.03 o
  10   4   4        3.42      -19.43     35.08 o
  11   4   4      296.29      289.53     44.24 o
  12   4   4      114.16      134.47     36.39 o
 -13   5   4        9.39       19.55     36.30 o
 -12   5   4       41.10       22.39     34.85 o
 -11   5   4      190.34      172.44     38.30 o
 -10   5   4       46.42       38.63     27.33 o
  -9   5   4       10.17        3.78     27.55 o
  -8   5   4       94.69       88.26     28.49 o
  -7   5   4      424.99      447.00     33.15 o
  -6   5   4      180.96      204.24     24.89 o
  -5   5   4      688.10      630.88     25.37 o
  -4   5   4     1255.10     1222.23     35.06 o
  -3   5   4       10.76        3.65     22.82 o
  -2   5   4      515.07      520.65     30.89 o
  -1   5   4      147.88      128.86     27.00 o
   0   5   4     1967.31     1869.45     58.56 o
   1   5   4      291.73      325.92     35.18 o
   2   5   4      992.81      959.39     47.52 o
   3   5   4     2702.03     2828.88     57.13 o
   4   5   4      742.68      799.55     31.41 o
   5   5   4       38.80       10.72     24.41 o
   6   5   4      145.10      150.06     28.25 o
   7   5   4      254.75      256.22     32.36 o
   8   5   4      258.26      266.91     28.19 o
   9   5   4      175.12      149.44     28.99 o
  10   5   4       26.47       36.51     42.99 o
  11   5   4       11.49       12.03     35.36 o
  12   5   4        7.10      -20.36     39.54 o
 -12   6   4      503.97      581.64     46.52 o
 -11   6   4      492.21      522.86     34.52 o
 -10   6   4     1059.54     1134.32     41.62 o
  -9   6   4     3222.04     3209.08     57.11 o
  -8   6   4        5.26       -0.50     25.40 o
  -7   6   4     3853.97     3786.04     91.89 o
  -6   6   4      207.74      237.74     28.00 o
  -5   6   4    14954.02    14822.69    242.44 o
  -4   6   4      873.79      741.44     27.69 o
  -3   6   4     1279.69     1252.38     36.71 o
  -2   6   4     1383.36     1414.11     35.13 o
  -1   6   4     3231.25     2978.65     55.70 o
   0   6   4     1272.19     1259.26     30.37 o
   1   6   4      577.58      463.81     27.75 o
   2   6   4      683.69      712.24     49.94 o
   3   6   4     3619.73     3455.78     45.71 o
   4   6   4      103.50       96.05     25.57 o
   5   6   4     7742.47     7763.10     87.72 o
   6   6   4      114.09      123.09     32.30 o
   7   6   4      366.66      358.69     30.47 o
   8   6   4      217.68      238.22     28.72 o
   9   6   4       14.39       11.44     30.45 o
  10   6   4       37.63       17.72     32.37 o
  11   6   4      894.60      875.84     35.37 o
  12   6   4      140.55      117.19     40.70 o
 -12   7   4      288.58      242.91     37.63 o
 -11   7   4      258.39      260.01     33.06 o
 -10   7   4     2172.77     2165.72     40.11 o
  -9   7   4      420.38      388.98     31.57 o
  -8   7   4     3246.26     3324.21     48.82 o
  -7   7   4      104.75      105.01     26.45 o
  -6   7   4     1980.88     1944.84     79.85 o
  -5   7   4      125.24      115.14     28.06 o
  -4   7   4     5637.42     5684.70    215.52 o
  -3   7   4      208.55      200.09     25.48 o
  -2   7   4     3775.47     3499.40     90.28 o
  -1   7   4      133.70      124.32     23.61 o
   0   7   4      973.39      950.81     27.09 o
   1   7   4        3.76       17.19     20.67 o
   2   7   4     4400.45     4320.52    104.13 o
   3   7   4      140.48      161.44     34.55 o
   4   7   4     4331.08     4426.88    101.27 o
   5   7   4      301.81      328.55     31.33 o
   6   7   4     1458.85     1485.14     42.28 o
   7   7   4      106.15       83.25     28.92 o
   8   7   4      709.29      725.39     38.32 o
   9   7   4       62.03       43.21     42.95 o
  10   7   4     1070.73     1070.20     36.61 o
  11   7   4      174.51      150.06     46.43 o
 -11   8   4      242.25      297.88     52.62 o
 -10   8   4      180.34      124.04     30.72 o
  -9   8   4       44.60       48.81     34.84 o
  -8   8   4      517.17      525.27     33.11 o
  -7   8   4      174.28      168.19     27.09 o
  -6   8   4      102.42      104.72     26.55 o
  -5   8   4      527.85      548.56     31.65 o
  -4   8   4      391.81      406.82     37.07 o
  -3   8   4       24.22       35.56     32.52 o
  -2   8   4      157.35      143.76     28.82 o
  -1   8   4      896.97      843.10     30.49 o
   0   8   4      170.33      213.46     29.16 o
   1   8   4      287.01      271.27     35.28 o
   2   8   4       14.82        8.99     31.07 o
   3   8   4      169.30      173.84     42.99 o
   4   8   4       86.09      105.52     32.43 o
   5   8   4      169.37      208.62     41.54 o
   6   8   4       12.47       52.83     40.29 o
   7   8   4        1.76      -33.68     34.89 o
   8   8   4       82.23       52.79     39.08 o
   9   8   4      114.73      126.93     35.81 o
  10   8   4        5.89      -21.31     43.91 o
  11   8   4      285.66      195.71     41.18 o
 -11   9   4        0.67        9.15     52.31 o
 -10   9   4      647.82      607.95     40.77 o
  -9   9   4       43.51       48.39     34.82 o
  -8   9   4     1193.92     1238.07     40.21 o
  -7   9   4     1688.44     1690.24     39.68 o
  -6   9   4      688.93      739.44     28.33 o
  -5   9   4       13.18       29.47     30.86 o
  -4   9   4      229.57      238.77     32.47 o
  -3   9   4        8.98        7.49     26.91 o
  -2   9   4      876.89      909.36     30.27 o
  -1   9   4     1285.53     1295.75     27.53 o
   0   9   4      655.59      653.24     27.68 o
   1   9   4       39.99       16.10     36.27 o
   2   9   4     3403.10     3611.99     98.63 o
   3   9   4      861.38      902.72     41.40 o
   4   9   4      614.90      661.29     44.96 o
   5   9   4        0.10       31.96     35.20 o
   6   9   4     1260.60     1155.24     36.18 o
   7   9   4      331.75      394.35     48.78 o
   8   9   4     1313.41     1350.28     58.77 o
   9   9   4        0.65      -11.04     35.35 o
  10   9   4      581.80      506.59    145.48 o
 -10  10   4      103.24      157.83     52.08 o
  -9  10   4     1352.18     1410.91     56.19 o
  -8  10   4      604.16      577.90     38.08 o
  -7  10   4     5485.60     5796.77     82.84 o
  -6  10   4      244.97      250.07     36.37 o
  -5  10   4     3921.78     3936.82     53.27 o
  -4  10   4      532.02      544.81     25.98 o
  -3  10   4       19.86        5.99     28.89 o
  -2  10   4        9.51        1.40     22.75 o
  -1  10   4     1338.88     1317.84     31.36 o
   0  10   4       30.22       32.33     31.90 o
   1  10   4     2059.67     2140.99     48.80 o
   2  10   4      504.21      524.92     33.26 o
   3  10   4     4423.63     4387.80     81.70 o
   4  10   4       98.53      119.64     50.13 o
   5  10   4     3145.78     3426.08     49.16 o
   6  10   4       45.88        2.90     39.36 o
   7  10   4     1534.75     1532.73     65.47 o
   8  10   4       29.85        9.90     36.13 o
   9  10   4     1188.27     1228.68     48.44 o
  -9  11   4       15.52       38.97     39.95 o
  -8  11   4      554.15      500.51     44.97 o
  -7  11   4       44.23       37.37     35.81 o
  -6  11   4      634.08      633.95     35.60 o
  -5  11   4       67.92       27.84     36.33 o
  -4  11   4      743.93      774.23     36.22 o
  -3  11   4      129.90      141.52     28.17 o
  -2  11   4      630.38      620.81     25.32 o
  -1  11   4        6.86       12.23     25.20 o
   0  11   4      286.16      306.76     30.37 o
   1  11   4       19.06       31.01     33.47 o
   2  11   4      266.80      270.31     35.13 o
   3  11   4        0.17        8.06     41.95 o
   4  11   4      452.37      430.69     42.39 o
   5  11   4       12.07       25.71     44.10 o
   6  11   4      258.85      266.55     37.09 o
   7  11   4        7.73       17.89     37.75 o
   8  11   4      779.58      651.29     46.75 o
  -7  12   4      649.88      611.58     45.79 o
  -6  12   4       63.09       68.20     33.32 o
  -5  12   4      347.90      312.24     37.26 o
  -4  12   4        2.18       -0.91     28.11 o
  -3  12   4      277.74      250.81     27.68 o
  -2  12   4      366.55      310.46     34.90 o
  -1  12   4      225.90      212.65     40.63 o
   0  12   4      316.85      320.96     41.14 o
   1  12   4       93.88      100.15     40.24 o
   2  12   4        0.02       16.82     41.99 o
   3  12   4      659.03      593.52     43.73 o
   4  12   4       38.58       13.56     40.12 o
   5  12   4      471.95      487.24     53.86 o
   6  12   4        0.22      -45.77     53.70 o
   7  12   4       82.54       49.36     44.57 o
  -6  13   4     1496.37     1492.83     37.88 o
  -5  13   4       12.36       16.64     32.65 o
  -4  13   4      926.46     1075.84     44.17 o
  -3  13   4      330.20      339.54     36.67 o
  -2  13   4     1131.51     1157.31     42.57 o
  -1  13   4      397.43      366.47     35.81 o
   0  13   4      207.05      214.90     35.37 o
   1  13   4        1.89       -4.50     39.91 o
   2  13   4     1091.78     1110.50     55.53 o
   3  13   4       54.22       46.18     48.41 o
   4  13   4     1982.89     2007.76    120.07 o
   5  13   4       28.22       85.72     61.92 o
  -2  14   4       11.61       16.24     40.98 o
  -1  14   4      288.57      251.42     46.43 o
   0  14   4       34.26       49.48     54.51 o
   1  14   4      604.03      557.41     44.27 o
   2  14   4      158.21      159.61     49.03 o
 -14   1   5      297.63      221.53     49.71 o
 -13   1   5      813.80      719.26     37.68 o
 -12   1   5      794.89      855.41     37.20 o
 -11   1   5      216.28      195.99     28.52 o
 -10   1   5      225.39      225.84     30.47 o
  -9   1   5     1593.19     1608.74     33.11 o
  -8   1   5     5839.02     6087.43    126.52 o
  -7   1   5     3028.66     2906.25     45.45 o
  -6   1   5      995.14     1006.91     32.00 o
  -5   1   5      965.71      918.17     31.18 o
  -4   1   5     1655.72     1755.38     37.16 o
  -3   1   5       36.15       18.52     26.32 o
  -2   1   5     3482.51     3398.82     49.50 o
  -1   1   5     2934.27     2769.44     49.97 o
   0   1   5     5490.59     5282.10    117.58 o
   1   1   5     4781.53     4537.73     71.50 o
   2   1   5    13933.89    13446.70     99.41 o
   3   1   5     7445.54     7343.61    132.41 o
   4   1   5     7930.11     7861.46     76.70 o
   5   1   5      461.92      426.21     25.44 o
   6   1   5       13.98        9.33     19.82 o
   7   1   5      373.27      409.26     29.05 o
   8   1   5      460.07      510.68     34.15 o
   9   1   5       20.44       37.03     31.00 o
  10   1   5     1221.30     1195.51     38.07 o
  11   1   5        1.46       15.89     35.32 o
  12   1   5      763.09      764.87     43.39 o
  13   1   5      391.80      348.12     54.73 o
 -13   2   5       18.77       34.20     39.44 o
 -12   2   5     1813.24     1787.16     51.40 o
 -11   2   5     1601.32     1645.49     37.56 o
 -10   2   5      756.37      758.55     28.71 o
  -9   2   5     2204.89     2218.92     36.94 o
  -8   2   5     3156.20     3299.29     89.64 o
  -7   2   5     2465.51     2293.50     54.70 o
  -6   2   5      861.50      809.48     27.23 o
  -5   2   5      185.44      159.31     28.77 o
  -4   2   5     8178.28     8069.29     87.69 o
  -3   2   5      603.32      718.84     34.91 o
  -2   2   5       67.66       72.76     28.72 o
  -1   2   5     2749.17     2444.67     47.22 o
   0   2   5        4.96       19.57     32.92 o
   1   2   5    17076.77    16559.93    307.06 o
   2   2   5     1013.49      960.91     31.24 o
   3   2   5     5724.72     5280.87     64.99 o
   4   2   5      289.33      271.73     26.71 o
   5   2   5     2130.25     2081.03     34.72 o
   6   2   5      123.99      135.44     23.08 o
   7   2   5     1444.94     1393.40     30.45 o
   8   2   5        9.78        8.59     28.32 o
   9   2   5     2450.24     2516.73     46.52 o
  10   2   5      555.33      592.21     38.81 o
  11   2   5      655.35      675.45     42.08 o
  12   2   5        6.24        8.13     40.97 o
 -13   3   5      336.54      292.72     43.19 o
 -12   3   5        1.70       10.18     31.78 o
 -11   3   5      708.89      689.87     32.15 o
 -10   3   5        2.25       22.24     29.77 o
  -9   3   5      128.66      153.20     26.02 o
  -8   3   5     1947.59     2094.20     39.21 o
  -7   3   5       28.82       46.35     26.21 o
  -6   3   5      229.51      206.78     26.94 o
  -5   3   5      782.17      760.75     27.98 o
  -4   3   5     1487.82     1503.56     49.84 o
  -3   3   5     1014.61     1039.22     32.00 o
  -2   3   5      730.38      673.27     31.01 o
  -1   3   5      280.69      264.84     28.90 o
   0   3   5      635.35      577.91     33.72 o
   1   3   5      409.96      413.69     32.28 o
   2   3   5      336.23      323.07     33.83 o
   3   3   5       17.23       23.10     30.07 o
   4   3   5     1041.95     1070.20     33.21 o
   5   3   5       17.40       27.65     27.17 o
   6   3   5      877.17      834.51     32.36 o
   7   3   5        5.18        7.66     23.28 o
   8   3   5     1052.68     1075.08     34.02 o
   9   3   5       10.92        0.56     26.26 o
  10   3   5       53.00       29.41     30.78 o
  11   3   5      860.03      810.88     46.56 o
  12   3   5      108.60       71.10     44.28 o
 -13   4   5      491.71      379.47     43.95 o
 -12   4   5      178.68      175.53     34.87 o
 -11   4   5     1502.18     1500.48     37.34 o
 -10   4   5     1259.72     1210.53     32.75 o
  -9   4   5      575.29      608.66     28.37 o
  -8   4   5      164.64      186.39     31.24 o
  -7   4   5      700.14      755.15     28.51 o
  -6   4   5       80.38       65.50     21.77 o
  -5   4   5       33.82       64.38     22.46 o
  -4   4   5      572.60      523.91     28.99 o
  -3   4   5     2615.61     2840.03     67.18 o
  -2   4   5     3732.15     4038.69    112.85 o
  -1   4   5     1395.41     1155.22     47.61 o
   0   4   5     1569.78     1478.74     39.17 o
   1   4   5      233.45      188.95     26.74 o
   2   4   5      147.72      127.71     28.79 o
   3   4   5     1329.20     1226.67     43.58 o
   4   4   5      373.05      348.88     30.53 o
   5   4   5     2534.79     2460.77     45.60 o
   6   4   5        4.73       -8.50     31.55 o
   7   4   5     2035.39     2041.68     39.98 o
   8   4   5     3098.38     3082.49     38.08 o
   9   4   5     1872.31     1937.23     37.52 o
  10   4   5      174.39      182.99     31.05 o
  11   4   5      162.54      137.92     39.40 o
  12   4   5       83.38       80.59     42.99 o
 -13   5   5      477.72      441.11     47.68 o
 -12   5   5      310.06      289.13     35.94 o
 -11   5   5     1756.07     1669.41     38.52 o
 -10   5   5     2670.62     2694.65     41.28 o
  -9   5   5      108.58      127.64     30.57 o
  -8   5   5     1357.33     1393.81     32.23 o
  -7   5   5     1421.74     1460.55     34.84 o
  -6   5   5     2641.90     2687.99     60.85 o
  -5   5   5      165.53      153.60     23.01 o
  -4   5   5     1650.09     1550.18     32.44 o
  -3   5   5     2484.70     2433.98     36.86 o
  -2   5   5     3734.25     3510.59     56.18 o
  -1   5   5     6879.87     6387.00    179.01 o
   0   5   5     1434.45     1266.97     34.88 o
   1   5   5       32.34       -1.51     28.30 o
   2   5   5     2041.42     1803.43     57.52 o
   3   5   5     3733.73     3758.44     61.18 o
   4   5   5     9538.13     9507.38     69.70 o
   5   5   5     3441.76     3517.06     49.96 o
   6   5   5     2796.41     2699.24     48.72 o
   7   5   5     2694.29     2709.30     42.43 o
   8   5   5      476.14      523.57     27.43 o
   9   5   5      252.43      239.47     30.30 o
  10   5   5       20.35       11.28     35.44 o
  11   5   5       15.95       37.86     31.25 o
  12   5   5     1710.00     1668.94     47.10 o
 -12   6   5      284.98      243.99     43.23 o
 -11   6   5     1028.65      962.04     38.35 o
 -10   6   5      380.98      321.88     35.55 o
  -9   6   5      246.22      224.69     24.89 o
  -8   6   5      502.96      576.07     32.65 o
  -7   6   5        3.05       -3.15     25.97 o
  -6   6   5       62.56       63.90     28.46 o
  -5   6   5      547.56      522.29     32.01 o
  -4   6   5      291.66      235.40     22.39 o
  -3   6   5     1726.52     1701.67     33.45 o
  -2   6   5      529.06      510.12     30.35 o
  -1   6   5     1394.86     1435.10     33.62 o
   0   6   5      734.81      754.28     30.00 o
   1   6   5     1326.66     1210.14     37.21 o
   2   6   5     1076.78      977.13     43.91 o
   3   6   5      671.50      581.46     54.69 o
   4   6   5      395.17      350.56     53.33 o
   5   6   5      264.73      259.35     42.88 o
   6   6   5      898.21      916.57     34.19 o
   7   6   5      718.60      710.82     46.30 o
   8   6   5        2.53       31.39     34.68 o
   9   6   5      197.37      221.21     36.82 o
  10   6   5       11.76       13.14     35.13 o
  11   6   5      322.87      271.84     36.99 o
 -12   7   5       58.53       43.02     36.83 o
 -11   7   5      529.64      464.62     34.55 o
 -10   7   5      216.53      201.45     38.69 o
  -9   7   5        2.27      -11.30     34.75 o
  -8   7   5      340.38      359.04     31.72 o
  -7   7   5       26.76       33.08     30.53 o
  -6   7   5      113.07       97.44     31.30 o
  -5   7   5      106.12      122.99     25.19 o
  -4   7   5       30.75        3.00     26.84 o
  -3   7   5      296.19      260.09     31.32 o
  -2   7   5        6.14       19.09     29.04 o
  -1   7   5      513.95      482.55     24.19 o
   0   7   5      260.93      306.37     23.16 o
   1   7   5       13.18       21.15     23.34 o
   2   7   5      393.75      390.18     45.56 o
   3   7   5      154.14      166.39     37.71 o
   4   7   5      296.09      281.49     52.51 o
   5   7   5      200.37      240.91     36.52 o
   6   7   5      340.33      312.56     36.57 o
   7   7   5       68.94       72.03     35.14 o
   8   7   5        1.10       23.99     35.22 o
   9   7   5       96.09       89.80     38.59 o
  10   7   5      137.45      104.70     36.49 o
  11   7   5        2.08      -19.09     46.27 o
 -11   8   5     1054.76     1082.43     50.50 o
 -10   8   5     2186.60     2127.99     40.32 o
  -9   8   5     4224.07     4180.30     62.92 o
  -8   8   5      412.86      446.47     34.17 o
  -7   8   5      992.30      935.62     32.25 o
  -6   8   5     3650.04     3670.78     71.55 o
  -5   8   5       34.92       43.12     26.70 o
  -4   8   5       35.51       46.02     28.70 o
  -3   8   5      127.09      118.87     27.48 o
  -2   8   5      511.49      518.64     28.37 o
  -1   8   5     1808.86     1953.07     37.10 o
   0   8   5      276.21      274.16     25.91 o
   1   8   5     8133.23     8207.36    125.60 o
   2   8   5     1933.55     1949.31     62.18 o
   3   8   5     3294.80     3090.53     55.24 o
   4   8   5     1781.32     1672.92     58.77 o
   5   8   5      632.90      700.66     34.67 o
   6   8   5        5.72        3.47     30.80 o
   7   8   5     1984.72     2029.57     43.89 o
   8   8   5      250.88      239.27     50.92 o
   9   8   5     1291.74     1256.50    100.04 o
  10   8   5       60.49       34.22     52.64 o
 -10   9   5      893.56      864.59     43.13 o
  -9   9   5      523.74      514.59     34.42 o
  -8   9   5     1012.28     1024.66     39.03 o
  -7   9   5     1229.63     1323.05     43.52 o
  -6   9   5     1397.77     1487.53     39.91 o
  -5   9   5      762.41      797.92     32.12 o
  -4   9   5       98.35       93.75     26.99 o
  -3   9   5      171.80      143.73     32.30 o
  -2   9   5      154.85      168.02     32.47 o
  -1   9   5     1462.95     1458.64     34.42 o
   0   9   5      320.45      315.04     28.59 o
   1   9   5     1414.80     1399.31     40.83 o
   2   9   5     1666.41     1645.83     69.73 o
   3   9   5      344.91      379.15     43.53 o
   4   9   5     2144.62     1932.23     60.63 o
   5   9   5       85.22      108.44     40.93 o
   6   9   5     1572.12     1612.84     45.74 o
   7   9   5        6.01      -20.74     43.68 o
   8   9   5      266.86      256.99     37.52 o
   9   9   5       88.76       -8.21     43.54 o
  -9  10   5       82.98       30.12     43.30 o
  -8  10   5        0.06        7.97     32.58 o
  -7  10   5      400.85      314.40     37.09 o
  -6  10   5      679.42      639.15     41.07 o
  -5  10   5      212.96      249.01     36.57 o
  -4  10   5      185.04      141.95     29.41 o
  -3  10   5      672.53      726.34     29.86 o
  -2  10   5       86.34      134.35     28.98 o
  -1  10   5     1980.22     1914.86     35.36 o
   0  10   5      555.75      557.70     26.46 o
   1  10   5        5.73       15.65     31.65 o
   2  10   5       24.90       44.38     33.71 o
   3  10   5        0.38       -0.37     35.23 o
   4  10   5        7.41      -43.78     51.35 o
   5  10   5      153.17      106.77     44.51 o
   6  10   5       91.67       94.82     51.84 o
   7  10   5       28.69       46.93     35.95 o
   8  10   5      173.31      116.46     44.53 o
  -8  11   5      426.88      483.58     45.12 o
  -7  11   5      762.96      842.71     42.52 o
  -6  11   5     1010.34      989.24     40.12 o
  -5  11   5      423.32      389.35     37.18 o
  -4  11   5     1538.33     1589.83     43.84 o
  -3  11   5      595.25      620.69     35.52 o
  -2  11   5      433.32      423.65     34.91 o
  -1  11   5      422.28      407.61     30.02 o
   0  11   5      987.41     1032.06     48.86 o
   1  11   5      310.74      274.55     37.79 o
   2  11   5     1530.83     1647.29     50.20 o
   3  11   5      304.68      342.54     63.92 o
   4  11   5     1809.38     1828.23     59.49 o
   5  11   5      406.26      424.72     53.27 o
   6  11   5      162.35      145.68     66.59 o
   7  11   5      175.93      100.38     61.50 o
  -7  12   5      499.54      508.54     45.16 o
  -6  12   5      417.90      452.27     41.25 o
  -5  12   5     1291.93     1335.97     35.28 o
  -4  12   5      452.27      466.58     29.71 o
  -3  12   5      604.71      632.21     35.45 o
  -2  12   5     1229.66     1251.43     40.08 o
  -1  12   5     1087.19     1160.94     44.19 o
   0  12   5       35.25       37.65     39.66 o
   1  12   5     1565.87     1625.84     45.97 o
   2  12   5      369.59      379.70     38.09 o
   3  12   5     1158.15     1081.91     50.84 o
   4  12   5      695.24      618.51     47.86 o
   5  12   5      591.25      613.27     65.27 o
   6  12   5      228.98       92.74     82.25 o
  -5  13   5      163.22      176.52     38.68 o
  -4  13   5        0.41       -3.59     32.82 o
  -3  13   5        4.80        1.64     36.12 o
  -2  13   5      324.95      318.56     38.01 o
  -1  13   5      128.80      125.22     44.57 o
   0  13   5      128.07       89.39     44.31 o
   1  13   5      124.20      101.21     42.80 o
   2  13   5        2.02      -39.33     46.58 o
   3  13   5      241.46      246.59     62.75 o
   4  13   5       32.97        1.04     62.83 o
 -13   0   6      101.00       75.60     58.51 o
 -12   0   6     1628.01     1621.35     74.89 o
 -11   0   6     1384.92     1379.74     55.75 o
 -10   0   6     1933.58     1915.33     85.15 o
  -9   0   6      709.27      744.42     38.09 o
  -8   0   6     6171.20     6510.10     71.17 o
  -7   0   6      881.76      941.52     45.69 o
  -6   0   6     1257.48     1151.04     42.84 o
  -5   0   6      475.29      536.94     34.81 o
  -4   0   6       50.09       96.39     32.68 o
  -3   0   6     3643.93     3836.18    146.90 o
  -2   0   6      995.63     1106.22     44.52 o
  -1   0   6      927.29      896.26     55.81 o
   0   0   6     9559.48     9333.58    100.49 o
   1   0   6     5838.56     5534.86     91.54 o
   2   0   6    14208.03    13820.45    105.46 o
   3   0   6     5018.03     4988.68     86.63 o
   4   0   6    25041.74    25488.39    249.14 o
   5   0   6      369.16      374.83     40.57 o
   6   0   6       17.33       23.97     42.75 o
   7   0   6        7.45       40.94     31.78 o
   8   0   6      377.15      335.14     37.52 o
   9   0   6      156.79      169.28     29.70 o
  10   0   6      724.92      775.01     43.95 o
  11   0   6      681.31      735.54     43.38 o
  12   0   6     1048.26     1130.49     53.35 o
 -13   1   6      535.04      559.11     50.38 o
 -12   1   6        5.71       -8.74     29.68 o
 -11   1   6     1673.49     1728.06     38.79 o
 -10   1   6      490.60      509.04     27.45 o
  -9   1   6      651.89      668.47     35.66 o
  -8   1   6       55.78       57.88     26.07 o
  -7   1   6      628.00      654.76     29.94 o
  -6   1   6     1833.29     1870.45     36.36 o
  -5   1   6      305.38      284.50     24.92 o
  -4   1   6        7.52        8.29     22.28 o
  -3   1   6      271.69      212.66     28.21 o
  -2   1   6      294.27      276.68     32.13 o
  -1   1   6     1385.77     1245.08     35.36 o
   0   1   6      340.04      320.51     27.56 o
   1   1   6     6576.19     6294.66    111.15 o
   2   1   6     2840.57     2920.88     38.90 o
   3   1   6     1580.84     1499.72     34.59 o
   4   1   6     1009.11      995.82     36.31 o
   5   1   6     1347.58     1368.07     39.78 o
   6   1   6     1116.50     1154.23     33.51 o
   7   1   6      505.98      491.81     28.01 o
   8   1   6      162.92      160.24     24.29 o
   9   1   6      219.67      210.04     22.06 o
  10   1   6       81.39       70.07     27.90 o
  11   1   6     1052.31     1044.66     35.22 o
  12   1   6      653.06      620.17     38.09 o
 -13   2   6        0.10       14.35     41.28 o
 -12   2   6      458.66      428.10     38.88 o
 -11   2   6     1000.09     1026.87     40.77 o
 -10   2   6      112.40       94.53     27.56 o
  -9   2   6       85.18       98.79     30.21 o
  -8   2   6      902.37      935.63     31.98 o
  -7   2   6       38.43       55.56     26.69 o
  -6   2   6     1276.14     1262.13     32.50 o
  -5   2   6      589.18      649.81     32.82 o
  -4   2   6      937.68      894.40     29.38 o
  -3   2   6      351.84      366.52     29.02 o
  -2   2   6      400.42      412.75     32.37 o
  -1   2   6      630.80      579.21     34.88 o
   0   2   6      987.14      970.85     37.80 o
   1   2   6      202.99      167.27     32.34 o
   2   2   6      452.73      421.11     28.70 o
   3   2   6      219.62      188.96     31.18 o
   4   2   6       12.54       17.56     25.35 o
   5   2   6      304.88      283.52     23.25 o
   6   2   6      197.16      221.21     30.95 o
   7   2   6      103.86      107.03     25.45 o
   8   2   6        0.77        1.18     23.32 o
   9   2   6      199.55      199.58     24.26 o
  10   2   6      343.82      346.55     36.42 o
  11   2   6      189.29      176.88     29.72 o
  12   2   6        1.40        8.70     33.33 o
 -13   3   6     1402.66     1494.88     46.49 o
 -12   3   6      369.11      357.24     33.35 o
 -11   3   6     1852.09     1874.67     55.89 o
 -10   3   6     1581.72     1569.42     33.67 o
  -9   3   6     1036.87     1037.45     33.97 o
  -8   3   6      323.01      307.67     27.52 o
  -7   3   6     5618.86     5762.74    182.64 o
  -6   3   6      544.56      605.11     27.54 o
  -5   3   6     3201.13     3192.48     49.01 o
  -4   3   6      630.12      683.13     29.37 o
  -3   3   6     6708.64     6469.75    143.46 o
  -2   3   6     1905.17     1769.22     37.12 o
  -1   3   6     6112.97     5741.89     93.87 o
   0   3   6     3971.96     3886.97     86.78 o
   1   3   6     6392.86     6208.12     56.36 o
   2   3   6       34.78       20.27     22.75 o
   3   3   6     1994.77     1876.71     41.86 o
   4   3   6      484.40      452.05     37.43 o
   5   3   6       89.55       83.34     23.26 o
   6   3   6      809.39      919.73     38.98 o
   7   3   6      231.54      239.20     33.90 o
   8   3   6     1957.37     2111.32     37.88 o
   9   3   6      472.68      504.86     27.00 o
  10   3   6     1974.12     2025.64     40.21 o
  11   3   6      790.77      800.51     32.16 o
  12   3   6      810.10      850.44     45.67 o
 -13   4   6       10.02       17.10     39.42 o
 -12   4   6     1351.70     1319.50     43.52 o
 -11   4   6      285.90      278.87     32.93 o
 -10   4   6      653.61      694.44     36.76 o
  -9   4   6       92.08      117.11     27.65 o
  -8   4   6      356.27      362.71     26.88 o
  -7   4   6      801.90      823.23     37.68 o
  -6   4   6     1633.54     1676.51     34.57 o
  -5   4   6       66.79       86.43     24.13 o
  -4   4   6     3589.87     3429.09     71.60 o
  -3   4   6      549.75      559.78     36.30 o
  -2   4   6     7980.70     8037.90    117.86 o
  -1   4   6      369.79      330.63     31.19 o
   0   4   6      965.67      851.39     35.35 o
   1   4   6        4.23        6.18     24.44 o
   2   4   6      643.91      645.07     31.31 o
   3   4   6      566.01      437.90     40.37 o
   4   4   6     2975.42     2929.70     79.24 o
   5   4   6      481.06      493.35     35.79 o
   6   4   6      211.45      229.39     31.96 o
   7   4   6     1143.24     1159.54     33.99 o
   8   4   6     1182.09     1221.40     35.43 o
   9   4   6     1366.80     1327.76     36.74 o
  10   4   6       39.45       36.42     30.95 o
  11   4   6        3.99       11.59     35.00 o
  12   4   6      884.16      827.40     59.20 o
 -12   5   6      103.22       81.77     38.19 o
 -11   5   6      104.73      104.48     32.28 o
 -10   5   6      727.46      693.55     41.26 o
  -9   5   6      355.75      367.28     28.98 o
  -8   5   6       50.19       66.52     25.69 o
  -7   5   6        0.10       -5.77     24.23 o
  -6   5   6      180.42      183.10     27.80 o
  -5   5   6       59.42       43.84     29.38 o
  -4   5   6      273.26      281.07     27.62 o
  -3   5   6        7.63       11.95     24.24 o
  -2   5   6        0.59        1.69     24.46 o
  -1   5   6        4.11        1.34     22.84 o
   0   5   6      934.66      954.51     35.01 o
   1   5   6      131.73      137.16     30.39 o
   2   5   6      198.22      186.12     29.13 o
   3   5   6      423.66      415.46     38.56 o
   4   5   6        2.84       11.37     37.02 o
   5   5   6      288.88      329.91     52.74 o
   6   5   6      385.95      384.17     31.06 o
   7   5   6      401.40      428.97     39.58 o
   8   5   6      512.19      500.65     31.30 o
   9   5   6       24.29        3.33     32.75 o
  10   5   6       37.43       31.52     29.83 o
  11   5   6       86.00       31.80     44.73 o
 -12   6   6     1006.06     1032.37     49.02 o
 -11   6   6       15.87       32.26     32.35 o
 -10   6   6     2628.86     2774.32     42.11 o
  -9   6   6        3.51       -2.57     34.49 o
  -8   6   6     1525.78     1601.65     43.97 o
  -7   6   6       61.20       74.05     30.72 o
  -6   6   6        8.01       11.98     28.34 o
  -5   6   6     1415.71     1434.70     37.54 o
  -4   6   6     1409.57     1413.09     49.23 o
  -3   6   6     2729.73     2758.47    111.03 o
  -2   6   6     2320.71     2198.50     40.29 o
  -1   6   6     1683.60     1584.85     47.73 o
   0   6   6     4069.82     3941.80     61.47 o
   1   6   6     1031.10     1040.51     32.82 o
   2   6   6     2766.21     2689.52     46.40 o
   3   6   6     3409.55     3371.34     62.02 o
   4   6   6     1492.74     1377.50     45.91 o
   5   6   6     2493.74     2800.06     79.05 o
   6   6   6     4975.34     5046.34     51.43 o
   7   6   6     1054.22      979.36     37.02 o
   8   6   6       71.24       73.15     50.41 o
   9   6   6       96.96       73.32     39.32 o
  10   6   6      663.19      659.42     48.26 o
  11   6   6        5.66       27.70     42.33 o
 -11   7   6     1657.54     1770.82     44.96 o
 -10   7   6       86.69       72.32     32.56 o
  -9   7   6     4165.46     4130.98     71.24 o
  -8   7   6      531.82      532.21     32.95 o
  -7   7   6     1723.27     1807.59     35.81 o
  -6   7   6      696.49      679.93     29.73 o
  -5   7   6      432.58      456.64     28.48 o
  -4   7   6       24.89       41.43     31.60 o
  -3   7   6      580.59      556.27     32.49 o
  -2   7   6     1188.72     1197.10     35.58 o
  -1   7   6     2709.93     2740.91     49.54 o
   0   7   6     3240.44     3443.12     47.43 o
   1   7   6     5633.83     5856.61     94.77 o
   2   7   6     1796.86     1896.60     54.15 o
   3   7   6     3067.63     3075.03     54.68 o
   4   7   6     2272.40     2337.87     55.42 o
   5   7   6      411.27      408.21     37.93 o
   6   7   6       33.30       19.55     28.48 o
   7   7   6      740.38      732.01     38.84 o
   8   7   6      112.62       97.34     43.76 o
   9   7   6       18.50       -9.02     43.68 o
  10   7   6      147.02      113.26     61.97 o
 -11   8   6      115.13      104.58     39.78 o
 -10   8   6       84.67       79.00     35.97 o
  -9   8   6        2.55      -28.01     38.48 o
  -8   8   6      782.14      712.17     34.92 o
  -7   8   6      107.26      107.71     26.93 o
  -6   8   6       58.16       70.50     34.24 o
  -5   8   6      111.85      133.58     31.34 o
  -4   8   6       28.34       26.27     31.15 o
  -3   8   6      745.54      786.57     35.63 o
  -2   8   6      244.49      246.63     32.87 o
  -1   8   6      313.66      315.70     28.54 o
   0   8   6     1255.98     1388.66     35.86 o
   1   8   6      155.84      129.45     25.70 o
   2   8   6       73.91       51.30     36.25 o
   3   8   6      438.48      373.77     65.39 o
   4   8   6        4.52       -5.97     40.86 o
   5   8   6      431.08      352.60     38.03 o
   6   8   6       24.20       65.75     51.95 o
   7   8   6        1.19      -30.59     50.72 o
   8   8   6        6.55      -14.39     36.66 o
   9   8   6       22.50       28.16     51.49 o
  10   8   6       95.27       52.91     43.85 o
 -10   9   6      178.40      102.17     43.59 o
  -9   9   6      320.53      286.80     33.74 o
  -8   9   6      785.19      713.84     38.24 o
  -7   9   6     1113.79     1058.55     36.89 o
  -6   9   6        2.10        3.02     35.39 o
  -5   9   6     1448.55     1478.51     33.54 o
  -4   9   6      318.14      313.24     29.81 o
  -3   9   6      118.72      118.81     29.04 o
  -2   9   6      230.65      303.64     27.74 o
  -1   9   6       88.11       86.41     29.15 o
   0   9   6      385.24      404.71     27.08 o
   1   9   6     1666.61     1742.59     42.13 o
   2   9   6      542.99      513.60     38.61 o
   3   9   6     1449.59     1443.98     52.14 o
   4   9   6      165.37      167.31     36.40 o
   5   9   6       98.00      112.65     61.98 o
   6   9   6        7.61       19.59     50.23 o
   7   9   6       13.49        3.43     50.48 o
   8   9   6     1033.67      867.97     42.89 o
   9   9   6       14.88       16.19     47.07 o
  -9  10   6      514.38      502.98     41.39 o
  -8  10   6     1032.34      990.40     40.17 o
  -7  10   6      156.29      160.61     33.62 o
  -6  10   6     1760.89     1895.42     49.28 o
  -5  10   6      599.92      598.02     33.16 o
  -4  10   6     2190.04     2352.17     78.96 o
  -3  10   6      166.73      190.10     27.49 o
  -2  10   6      559.39      606.68     29.54 o
  -1  10   6      542.23      505.77     25.72 o
   0  10   6     1347.90     1343.58     33.16 o
   1  10   6      807.59      791.51     34.61 o
   2  10   6     4499.03     4389.39     79.53 o
   3  10   6      997.01     1081.11     72.72 o
   4  10   6     1010.78     1002.67     49.61 o
   5  10   6      204.19      222.34     51.67 o
   6  10   6      284.16      243.60     45.64 o
   7  10   6      441.46      284.78     50.71 o
   8  10   6       26.85        2.29     75.33 o
  -8  11   6      280.03      233.33     44.43 o
  -7  11   6      110.57      100.12     47.82 o
  -6  11   6      104.49       75.06     33.21 o
  -5  11   6      381.10      437.17     44.80 o
  -4  11   6        2.57        3.76     32.79 o
  -3  11   6      888.10      845.98     36.82 o
  -2  11   6        2.93      -17.37     31.28 o
  -1  11   6      694.03      688.73     32.53 o
   0  11   6      424.99      414.22     41.37 o
   1  11   6      391.22      395.31     43.50 o
   2  11   6      353.85      381.49     53.30 o
   3  11   6       86.93      101.74     44.18 o
   4  11   6       75.82      119.54     62.74 o
   5  11   6       54.77       38.21     51.22 o
   6  11   6      182.99      218.73     54.18 o
   7  11   6       86.65       86.84     62.56 o
  -6  12   6       30.51       44.93     37.96 o
  -5  12   6      129.37      159.44     38.11 o
  -4  12   6        1.00       17.57     31.22 o
  -3  12   6      315.31      256.47     34.51 o
  -2  12   6      206.11      187.56     32.45 o
  -1  12   6        4.19        4.94     33.81 o
   0  12   6       34.28       20.43     39.86 o
   1  12   6      273.42      247.65     41.27 o
   2  12   6      317.45      295.87     50.60 o
   3  12   6      730.99      684.96     73.26 o
   4  12   6       87.56        5.12     63.50 o
   5  12   6       56.66      131.22     61.10 o
  -4  13   6       11.68       35.96     38.28 o
  -3  13   6      334.32      297.39     39.70 o
  -2  13   6      378.36      386.83     39.77 o
  -1  13   6     1097.28     1149.83     53.11 o
   0  13   6       43.29       49.96     48.50 o
   1  13   6     1469.40     1406.27     59.24 o
   2  13   6      904.68      856.28     90.01 o
   3  13   6      205.48      246.42     76.23 o
 -13   1   7      679.53      643.03     46.94 o
 -12   1   7        7.93       25.95     31.78 o
 -11   1   7     1870.23     1932.76     40.64 o
 -10   1   7        1.22        1.30     24.81 o
  -9   1   7      887.73      900.52     31.32 o
  -8   1   7      348.36      353.19     31.98 o
  -7   1   7     1137.83     1159.60     31.73 o
  -6   1   7      453.93      522.10     26.77 o
  -5   1   7     2902.41     2848.63     45.06 o
  -4   1   7      265.79      262.38     28.17 o
  -3   1   7     2664.26     2364.62     37.01 o
  -2   1   7       55.89       67.58     26.50 o
  -1   1   7     2050.76     1785.96     38.36 o
   0   1   7      625.53      618.80     31.75 o
   1   1   7    10302.09     9765.41     83.86 o
   2   1   7     1426.42     1469.44     30.99 o
   3   1   7     3378.53     3310.55     40.92 o
   4   1   7      173.08      166.62     26.44 o
   5   1   7     1014.68     1080.46     39.84 o
   6   1   7      957.52     1009.99     41.31 o
   7   1   7      419.10      425.42     33.42 o
   8   1   7       12.05        6.85     26.42 o
   9   1   7     1842.15     1949.39     37.36 o
  10   1   7       34.98       27.65     35.85 o
  11   1   7     1500.56     1525.24     42.25 o
  12   1   7      144.49      151.90     36.12 o
 -13   2   7      105.83       57.43     42.11 o
 -12   2   7     1402.90     1480.63     39.89 o
 -11   2   7      374.27      336.55     32.99 o
 -10   2   7     1568.39     1598.34     39.02 o
  -9   2   7       89.71       85.01     24.08 o
  -8   2   7     2443.88     2472.10     39.63 o
  -7   2   7       16.74        6.86     26.18 o
  -6   2   7     1317.79     1259.28     36.93 o
  -5   2   7      824.72      793.81     28.34 o
  -4   2   7     8190.36     8256.03    166.15 o
  -3   2   7       33.51       25.48     25.05 o
  -2   2   7     2922.46     2726.95     45.28 o
  -1   2   7     1603.44     1510.63     34.95 o
   0   2   7    26972.12    25726.73    466.25 o
   1   2   7     1905.46     1749.44     37.69 o
   2   2   7     4975.07     4717.46     47.55 o
   3   2   7      201.68      223.95     25.04 o
   4   2   7      621.31      555.49     31.32 o
   5   2   7      106.87      144.03     37.06 o
   6   2   7      239.69      259.84     31.21 o
   7   2   7       79.88       55.97     29.12 o
   8   2   7       57.86       87.54     26.61 o
   9   2   7      543.88      532.77     35.16 o
  10   2   7     2701.42     2818.05     55.93 o
  11   2   7      157.12      149.57     39.45 o
 -13   3   7       88.26       52.40     42.14 o
 -12   3   7       15.32        4.08     31.82 o
 -11   3   7       25.04        2.06     32.78 o
 -10   3   7      514.91      522.39     31.46 o
  -9   3   7        6.84        3.58     23.63 o
  -8   3   7      602.05      642.90     32.64 o
  -7   3   7      251.02      226.38     26.95 o
  -6   3   7      350.56      387.24     28.20 o
  -5   3   7     1067.16     1058.60     31.42 o
  -4   3   7        1.21       -7.96     21.98 o
  -3   3   7     2239.22     2156.10     36.79 o
  -2   3   7      873.69      971.43     32.36 o
  -1   3   7     2825.75     2622.74     40.09 o
   0   3   7     1760.48     1794.52     40.16 o
   1   3   7      188.80      208.13     25.56 o
   2   3   7        0.33       -8.89     21.89 o
   3   3   7     1367.98     1358.55     36.45 o
   4   3   7      265.90      335.10     35.40 o
   5   3   7      149.05      161.84     31.18 o
   6   3   7       94.51       86.06     37.32 o
   7   3   7      102.78      106.75     27.05 o
   8   3   7      301.11      288.22     32.64 o
   9   3   7       71.13       61.40     31.28 o
  10   3   7        1.29       -0.64     31.04 o
  11   3   7       44.51       48.10     37.49 o
 -12   4   7      506.31      449.02     43.33 o
 -11   4   7       16.28       24.78     29.44 o
 -10   4   7     1492.59     1613.87     39.73 o
  -9   4   7       60.48       43.92     27.73 o
  -8   4   7      151.30      156.12     30.49 o
  -7   4   7       93.76       85.91     26.50 o
  -6   4   7      539.45      585.91     30.99 o
  -5   4   7       78.19       66.04     27.07 o
  -4   4   7      512.28      439.37     25.61 o
  -3   4   7        0.57       -8.93     21.99 o
  -2   4   7     5670.07     5521.51    138.31 o
  -1   4   7       14.12       17.15     22.99 o
   0   4   7     3904.02     3773.08     87.20 o
   1   4   7      127.48      129.23     25.94 o
   2   4   7       33.65       20.72     24.67 o
   3   4   7      758.06      714.96     36.05 o
   4   4   7      552.10      548.01     40.80 o
   5   4   7       55.27       50.39     47.39 o
   6   4   7      349.02      362.50     33.41 o
   7   4   7       22.45       20.08     30.34 o
   8   4   7     1372.32     1433.03     39.76 o
   9   4   7        8.64        8.23     40.36 o
  10   4   7      578.05      608.92     39.50 o
  11   4   7      268.74      276.27     46.94 o
 -12   5   7        6.14      -25.49     41.93 o
 -11   5   7     3626.34     3520.54     46.84 o
 -10   5   7        8.01        9.95     37.42 o
  -9   5   7     2313.90     2398.24     43.18 o
  -8   5   7      843.84      797.28     29.28 o
  -7   5   7       13.00        6.99     30.17 o
  -6   5   7       57.98       27.11     28.51 o
  -5   5   7      727.33      755.79     32.27 o
  -4   5   7      267.54      303.22     33.10 o
  -3   5   7     4871.22     4765.38    142.26 o
  -2   5   7      221.24      227.27     25.37 o
  -1   5   7    10179.75     9954.19    203.45 o
   0   5   7      345.37      295.32     28.76 o
   1   5   7     3146.21     2915.65     45.31 o
   2   5   7       13.47       24.41     28.19 o
   3   5   7      370.22      365.49     45.35 o
   4   5   7       57.99       68.42     52.54 o
   5   5   7     1352.97     1367.27     49.65 o
   6   5   7      670.37      637.26     45.79 o
   7   5   7     4376.15     4510.60     50.46 o
   8   5   7       78.15      141.06     50.64 o
   9   5   7     2469.04     2540.13     69.15 o
  10   5   7        1.39        8.94     36.46 o
  11   5   7      804.27      661.48    169.05 o
 -12   6   7      399.50      369.54     47.59 o
 -11   6   7       30.61       25.88     38.36 o
 -10   6   7     1146.82     1169.43     36.80 o
  -9   6   7        5.74        3.53     37.70 o
  -8   6   7      958.04      928.93     32.69 o
  -7   6   7      519.29      565.37     28.25 o
  -6   6   7      278.82      311.62     33.94 o
  -5   6   7      220.54      204.19     27.29 o
  -4   6   7       91.59       80.84     31.50 o
  -3   6   7       99.35      131.78     27.60 o
  -2   6   7     1954.76     1954.05     39.73 o
  -1   6   7      205.58      223.83     30.53 o
   0   6   7     1859.14     1999.54     37.15 o
   1   6   7      291.35      311.62     28.67 o
   2   6   7       10.55       13.20     35.98 o
   3   6   7        1.66       11.61     40.70 o
   4   6   7     1396.23     1393.87     50.15 o
   5   6   7      713.44      773.84     40.22 o
   6   6   7      329.78      269.72     42.66 o
   7   6   7      589.24      544.14     47.04 o
   8   6   7     1490.44     1475.34     42.63 o
   9   6   7      103.01       98.62     36.26 o
  10   6   7      226.43      286.35     51.21 o
 -11   7   7       34.66       64.58     39.21 o
 -10   7   7      228.24      224.64     35.48 o
  -9   7   7      611.51      634.78     34.65 o
  -8   7   7       85.00       90.45     38.23 o
  -7   7   7       17.60       10.92     27.54 o
  -6   7   7       41.41       25.45     30.63 o
  -5   7   7      276.67      332.64     27.61 o
  -4   7   7       22.12       26.70     24.71 o
  -3   7   7      370.56      404.83     30.43 o
  -2   7   7      455.98      439.34     31.24 o
  -1   7   7      262.11      258.86     25.04 o
   0   7   7       59.31       79.11     30.07 o
   1   7   7      928.82      885.60     33.54 o
   2   7   7       65.26       98.90     36.10 o
   3   7   7       14.13        4.47     41.23 o
   4   7   7        1.23       19.49     41.03 o
   5   7   7      227.76      223.12     41.15 o
   6   7   7       96.94       98.07     49.66 o
   7   7   7      160.14      139.59     51.25 o
   8   7   7        0.14        1.01     38.67 o
   9   7   7       54.80       41.63     40.47 o
  10   7   7        2.65      -10.06     43.90 o
 -10   8   7     1819.17     1837.85     46.18 o
  -9   8   7       17.42       21.70     42.86 o
  -8   8   7     1593.18     1623.90     36.79 o
  -7   8   7      227.18      215.00     35.48 o
  -6   8   7     2341.09     2399.18     38.92 o
  -5   8   7       98.86       84.63     30.97 o
  -4   8   7      225.51      216.39     29.32 o
  -3   8   7       66.72       74.69     28.42 o
  -2   8   7     3531.49     3439.01     84.67 o
  -1   8   7      286.56      312.83     27.85 o
   0   8   7     5585.80     5611.85    118.18 o
   1   8   7        0.29        2.50     26.95 o
   2   8   7     3892.78     3780.71     82.98 o
   3   8   7       96.86      112.29     35.57 o
   4   8   7     1821.54     1801.60     46.67 o
   5   8   7      184.94      111.17     63.21 o
   6   8   7       33.78        8.93     50.26 o
   7   8   7       55.40       -2.21     50.59 o
   8   8   7      360.21      283.24     59.01 o
   9   8   7      203.53      209.21     44.51 o
  -9   9   7      414.24      382.05     48.29 o
  -8   9   7       67.40       63.15     30.66 o
  -7   9   7      785.24      841.04     41.57 o
  -6   9   7      170.19      158.72     33.32 o
  -5   9   7     2031.61     2165.54     75.34 o
  -4   9   7        0.00       12.99     31.05 o
  -3   9   7     1134.26     1151.06     34.44 o
  -2   9   7      203.41      201.73     25.88 o
  -1   9   7      347.61      354.31     32.76 o
   0   9   7      255.70      228.63     26.17 o
   1   9   7     3081.19     3129.83     58.71 o
   2   9   7        4.05      -36.60     42.85 o
   3   9   7     1570.88     1559.07     66.09 o
   4   9   7       73.36      117.49     51.04 o
   5   9   7      363.00      336.09     52.55 o
   6   9   7       57.37       30.93     50.99 o
   7   9   7      133.52       80.96     53.49 o
   8   9   7       58.10       84.29     52.94 o
  -8  10   7        0.17       -8.23     37.04 o
  -7  10   7      262.12      203.38     36.93 o
  -6  10   7       18.74        4.45     35.35 o
  -5  10   7       58.35       32.67     35.86 o
  -4  10   7        6.42       -4.53     39.18 o
  -3  10   7      203.89      176.81     39.38 o
  -2  10   7       15.92        2.03     33.14 o
  -1  10   7      174.71      203.36     33.95 o
   0  10   7       98.80      115.94     33.78 o
   1  10   7      421.65      455.01     45.15 o
   2  10   7      223.80      247.48     52.23 o
   3  10   7        3.36        8.56     51.50 o
   4  10   7       13.91       -2.29     44.14 o
   5  10   7       27.35       -2.36     50.98 o
   6  10   7       28.08       40.78     67.90 o
   7  10   7       50.52       67.64     82.90 o
  -7  11   7      175.63      166.15     53.29 o
  -6  11   7      107.43       19.32     40.81 o
  -5  11   7      650.76      705.25     38.83 o
  -4  11   7       47.53       49.68     33.43 o
  -3  11   7     1575.50     1685.51     37.61 o
  -2  11   7       46.31        5.09     33.38 o
  -1  11   7     2501.22     2590.97     38.65 o
   0  11   7      712.42      652.15     36.09 o
   1  11   7      604.13      617.70     43.30 o
   2  11   7       55.40       84.81     87.22 o
   3  11   7     1351.19     1212.36     50.99 o
   4  11   7      767.10      618.85     80.65 o
   5  11   7       88.18       13.97     76.36 o
   6  11   7      116.52      234.06     61.28 o
  -5  12   7      171.25      161.96     38.49 o
  -4  12   7      555.57      551.91     39.87 o
  -3  12   7        2.33       15.29     30.83 o
  -2  12   7     2487.20     2450.04     47.93 o
  -1  12   7       78.45       53.15     32.28 o
   0  12   7     1344.65     1296.95     47.83 o
   1  12   7       31.46        5.49     42.43 o
   2  12   7      858.84      836.28     65.53 o
   3  12   7      628.55      565.56     89.85 o
   4  12   7      259.31      298.93     63.17 o
  -2  13   7       48.45       54.11     38.58 o
  -1  13   7        0.63       15.84     43.79 o
   0  13   7      263.80      218.03     51.43 o
   1  13   7       23.74       36.98     53.11 o
 -13   0   8      191.08      179.77     60.39 o
 -12   0   8     1841.88     1710.86    142.01 o
 -11   0   8        3.64      -20.33     48.86 o
 -10   0   8      656.41      636.46     61.48 o
  -9   0   8     2420.42     2413.13     47.50 o
  -8   0   8     1738.27     1757.68     82.22 o
  -7   0   8     1629.37     1594.57     55.73 o
  -6   0   8     4873.10     5090.62    238.00 o
  -5   0   8     3687.27     3888.63     58.16 o
  -4   0   8     3607.75     3300.47     56.55 o
  -3   0   8      191.92      166.64     35.27 o
  -2   0   8     5755.53     5879.02     70.01 o
  -1   0   8      705.21      725.73     38.53 o
   0   0   8      332.89      292.69     45.67 o
   1   0   8     4668.84     4685.90    142.94 o
   2   0   8      248.84      232.88     32.98 o
   3   0   8       67.80       65.01     28.61 o
   4   0   8      548.75      615.27     57.22 o
   5   0   8       13.02        5.30     50.62 o
   6   0   8     1792.22     1887.61     58.13 o
   7   0   8      526.93      452.07     45.09 o
   8   0   8     4541.64     4614.09    127.16 o
   9   0   8      180.81      151.58     52.72 o
  10   0   8     2833.28     2979.40     79.43 o
  11   0   8      228.84      216.42     63.06 o
 -13   1   8      346.86      318.62     43.20 o
 -12   1   8      179.40      156.22     38.02 o
 -11   1   8        2.67      -19.36     31.86 o
 -10   1   8        8.94       -6.55     37.25 o
  -9   1   8     1319.93     1436.58     33.33 o
  -8   1   8      227.26      232.69     28.20 o
  -7   1   8     2187.56     2173.89     35.57 o
  -6   1   8        2.73      -13.76     24.69 o
  -5   1   8     1234.13     1317.75     35.67 o
  -4   1   8     1620.27     1696.32     33.38 o
  -3   1   8     3361.20     3261.62     47.13 o
  -2   1   8      311.84      323.71     25.12 o
  -1   1   8     1000.38     1045.13     32.08 o
   0   1   8      806.65      801.93     33.14 o
   1   1   8     2523.67     2410.33     42.23 o
   2   1   8      345.63      367.73     26.86 o
   3   1   8      659.66      619.44     27.51 o
   4   1   8      126.77      128.61     30.65 o
   5   1   8      506.92      487.98     32.55 o
   6   1   8       31.88       27.38     35.36 o
   7   1   8      806.11      905.69     40.05 o
   8   1   8        6.07        5.12     35.70 o
   9   1   8      681.57      697.17     37.34 o
  10   1   8      117.64       85.38     31.83 o
  11   1   8      922.83      935.14     44.57 o
 -12   2   8      466.14      469.16     42.81 o
 -11   2   8       36.95       18.05     29.88 o
 -10   2   8       18.24      -18.96     29.84 o
  -9   2   8        0.42        4.00     25.00 o
  -8   2   8        7.34       22.55     23.55 o
  -7   2   8      618.08      666.14     30.22 o
  -6   2   8       11.82        2.20     27.97 o
  -5   2   8      649.46      724.29     31.95 o
  -4   2   8      704.87      711.44     32.06 o
  -3   2   8        6.16       22.09     26.28 o
  -2   2   8     2257.56     2141.27     52.01 o
  -1   2   8      567.35      571.70     27.08 o
   0   2   8      100.22       70.07     25.56 o
   1   2   8        2.65       -6.15     24.64 o
   2   2   8     1233.13     1199.43     27.73 o
   3   2   8       45.67       39.53     28.38 o
   4   2   8      267.62      281.11     34.36 o
   5   2   8        6.31       17.97     31.72 o
   6   2   8       76.76       85.64     29.35 o
   7   2   8      414.38      406.59     37.39 o
   8   2   8       94.10       95.16     40.01 o
   9   2   8       25.63       20.81     43.68 o
  10   2   8      221.84      213.83     36.85 o
  11   2   8      216.64      188.64     44.31 o
 -12   3   8     1079.47     1015.17     40.08 o
 -11   3   8      842.36      818.33     46.01 o
 -10   3   8      142.42      159.04     34.55 o
  -9   3   8        8.13       30.81     26.99 o
  -8   3   8      741.94      792.91     30.99 o
  -7   3   8      762.43      762.75     30.66 o
  -6   3   8      100.81      117.21     28.38 o
  -5   3   8     1366.77     1477.45     31.80 o
  -4   3   8      419.58      486.52     31.62 o
  -3   3   8    16066.35    15830.89    212.80 o
  -2   3   8     1277.55     1291.77     30.80 o
  -1   3   8     7303.93     7047.43    118.38 o
   0   3   8       32.53       23.27     26.43 o
   1   3   8     3012.71     2842.07     36.66 o
   2   3   8      165.98      181.51     25.59 o
   3   3   8     2781.85     2872.26     44.96 o
   4   3   8      412.75      431.62     36.91 o
   5   3   8      576.32      528.47     39.14 o
   6   3   8      983.06      967.90     37.93 o
   7   3   8     1628.26     1648.64     40.43 o
   8   3   8      348.34      350.91     39.58 o
   9   3   8     1983.73     2172.84     56.56 o
  10   3   8        0.10      -12.99     38.98 o
  11   3   8      851.52      820.18     68.51 o
 -12   4   8      936.74      839.10     39.51 o
 -11   4   8      745.05      718.57     37.59 o
 -10   4   8      696.56      671.85     40.09 o
  -9   4   8      507.09      473.37     31.42 o
  -8   4   8       60.50       49.73     27.74 o
  -7   4   8       66.73       69.95     24.39 o
  -6   4   8     1019.51     1002.52     34.84 o
  -5   4   8      336.57      322.72     29.79 o
  -4   4   8     2590.45     2618.87     45.68 o
  -3   4   8      702.17      653.96     30.95 o
  -2   4   8     5995.99     6319.98    110.96 o
  -1   4   8      137.14      162.28     29.84 o
   0   4   8     4909.11     4944.91    115.46 o
   1   4   8       54.94       39.08     26.36 o
   2   4   8       16.54       41.20     26.09 o
   3   4   8      207.14      246.53     36.12 o
   4   4   8      936.39      940.15     39.05 o
   5   4   8      483.05      489.37     35.71 o
   6   4   8     1142.52     1073.64     43.78 o
   7   4   8      553.93      557.06     37.59 o
   8   4   8     2990.94     3162.29     53.91 o
   9   4   8        1.47       24.25     41.90 o
  10   4   8      277.55      256.72     49.73 o
 -12   5   8       55.52       85.77     41.79 o
 -11   5   8       45.40       39.01     38.26 o
 -10   5   8       48.88       59.51     31.59 o
  -9   5   8       49.92       72.18     37.22 o
  -8   5   8       17.12       44.36     25.76 o
  -7   5   8      212.28      204.95     31.11 o
  -6   5   8       49.86       52.09     33.76 o
  -5   5   8        5.95       22.16     26.16 o
  -4   5   8        1.41       -4.48     26.32 o
  -3   5   8      120.28      152.95     29.16 o
  -2   5   8       46.71       17.74     27.02 o
  -1   5   8       93.71      126.00     32.78 o
   0   5   8       35.55       69.02     29.36 o
   1   5   8      356.05      404.23     31.10 o
   2   5   8      507.63      532.94     30.92 o
   3   5   8      111.68      113.19     42.33 o
   4   5   8      165.32      231.17     50.99 o
   5   5   8        3.69       -1.68     50.52 o
   6   5   8      101.19      121.99     35.68 o
   7   5   8      144.22      154.17     44.57 o
   8   5   8        2.02      -15.21     51.25 o
   9   5   8        0.47      -13.74     44.72 o
  10   5   8       26.88        8.74     43.73 o
 -11   6   8      211.22      155.40     42.93 o
 -10   6   8      257.35      235.66     43.19 o
  -9   6   8      387.83      420.88     31.27 o
  -8   6   8     1011.89     1031.86     33.95 o
  -7   6   8      950.17      927.82     31.84 o
  -6   6   8      264.26      297.20     27.28 o
  -5   6   8      806.05      782.06     31.54 o
  -4   6   8     2932.54     3036.89     63.26 o
  -3   6   8      241.17      225.54     26.12 o
  -2   6   8     4785.38     4646.16    174.76 o
  -1   6   8      688.19      682.45     32.61 o
   0   6   8     1185.54     1353.22     35.22 o
   1   6   8      369.83      399.41     28.04 o
   2   6   8       88.08       70.63     29.81 o
   3   6   8        9.91       43.53     49.54 o
   4   6   8        7.63        6.32     41.05 o
   5   6   8      783.43      761.99     40.97 o
   6   6   8     4862.09     5038.83     74.00 o
   7   6   8        0.65       38.45     61.90 o
   8   6   8     2898.02     3003.78     77.74 o
   9   6   8       49.50      -71.29     81.57 o
 -10   7   8      132.81       72.27     36.94 o
  -9   7   8     1173.26     1284.44     40.09 o
  -8   7   8      889.97      923.61     38.32 o
  -7   7   8     1618.37     1739.53     68.15 o
  -6   7   8     1754.42     1797.75     38.99 o
  -5   7   8      851.92      857.09     32.57 o
  -4   7   8       42.03       73.26     28.09 o
  -3   7   8     2177.87     2035.57     38.62 o
  -2   7   8     1449.14     1479.82     36.62 o
  -1   7   8     4969.83     4792.30    103.95 o
   0   7   8      349.21      311.75     26.42 o
   1   7   8     1892.27     1893.26     48.47 o
   2   7   8      583.04      634.57     38.14 o
   3   7   8     1389.31     1449.65     49.58 o
   4   7   8        0.83       25.14     40.36 o
   5   7   8      600.02      583.30     54.06 o
   6   7   8        4.62      -22.76     50.83 o
   7   7   8     1738.65     1740.84     59.30 o
   8   7   8       21.42       19.26     73.86 o
   9   7   8      816.95      750.68     67.01 o
 -10   8   8       50.21       15.22     47.08 o
  -9   8   8       11.19       18.38     36.52 o
  -8   8   8      165.05      129.24     32.97 o
  -7   8   8      126.36      152.93     32.83 o
  -6   8   8       29.05      -11.28     38.74 o
  -5   8   8      596.47      561.65     34.28 o
  -4   8   8      762.17      775.91     31.70 o
  -3   8   8      320.95      342.69     29.81 o
  -2   8   8       28.00       18.35     31.04 o
  -1   8   8      290.44      315.63     32.58 o
   0   8   8      466.85      449.46     31.07 o
   1   8   8      154.92      124.49     26.60 o
   2   8   8      307.08      310.53     30.52 o
   3   8   8        3.19       -9.18     37.23 o
   4   8   8      131.75      132.86     44.95 o
   5   8   8      193.75      137.27     51.53 o
   6   8   8      412.26      378.02     53.19 o
   7   8   8        0.04      -38.54     44.28 o
   8   8   8        3.42      -18.19     75.85 o
  -9   9   8       94.32       89.08     40.10 o
  -8   9   8       19.64       25.18     42.07 o
  -7   9   8      124.44       98.71     38.86 o
  -6   9   8      325.29      324.57     33.88 o
  -5   9   8     2159.57     2188.37     50.19 o
  -4   9   8      100.32       69.27     32.94 o
  -3   9   8      182.97      181.89     36.27 o
  -2   9   8      446.85      467.54     34.75 o
  -1   9   8     1095.32     1043.83     35.06 o
   0   9   8      633.63      618.40     34.31 o
   1   9   8      703.21      627.92     40.37 o
   2   9   8       15.26       10.36     44.15 o
   3   9   8     1691.20     1780.79     52.88 o
   4   9   8      756.12      766.41     64.88 o
   5   9   8       25.75       17.31     50.94 o
   6   9   8      726.13      618.36     53.80 o
   7   9   8       38.06      -54.27     62.67 o
  -8  10   8       16.79       27.89     39.60 o
  -7  10   8      813.12      760.44     59.41 o
  -6  10   8     1122.89     1155.08     40.37 o
  -5  10   8       76.91       78.34     32.91 o
  -4  10   8     2613.57     2646.38     86.88 o
  -3  10   8      308.90      290.97     36.38 o
  -2  10   8     2135.07     2264.97     43.57 o
  -1  10   8        1.24      -15.14     33.22 o
   0  10   8     1359.09     1530.71     35.93 o
   1  10   8        8.47        0.06     62.38 o
   2  10   8     1003.99     1015.27     57.24 o
   3  10   8      432.67      432.81     46.69 o
   4  10   8      606.78      588.11     54.47 o
   5  10   8        1.78       13.91     47.94 o
   6  10   8      956.48      937.80    101.94 o
  -6  11   8       47.28       28.86     40.28 o
  -5  11   8      312.69      318.36     48.31 o
  -4  11   8      106.44       94.71     38.23 o
  -3  11   8      380.83      396.00     35.20 o
  -2  11   8      435.37      396.94     33.03 o
  -1  11   8      484.76      458.71     33.25 o
   0  11   8       99.72       95.20     32.77 o
   1  11   8      313.45      258.74     53.44 o
   2  11   8       21.81      -13.15     63.07 o
   3  11   8      432.58      404.47     61.95 o
   4  11   8        2.90       36.35     61.16 o
   5  11   8      232.64      181.47     64.14 o
  -4  12   8       73.54       34.36     40.78 o
  -3  12   8        1.65      -36.35     38.42 o
  -2  12   8      635.15      628.48     37.88 o
  -1  12   8        0.14      -19.30     40.58 o
   0  12   8       14.33       24.51     51.44 o
   1  12   8      349.51      376.61     63.75 o
   2  12   8      169.71      157.77     61.99 o
 -12   1   9      527.07      437.23     55.53 o
 -11   1   9      996.55      898.40     38.02 o
 -10   1   9        6.18       -6.23     34.06 o
  -9   1   9        4.06       31.01     31.51 o
  -8   1   9     2220.32     2365.52     70.82 o
  -7   1   9     1658.27     1671.67     43.77 o
  -6   1   9     2186.34     2193.60     57.88 o
  -5   1   9      510.97      576.14     27.30 o
  -4   1   9     2469.57     2557.10     49.75 o
  -3   1   9     2143.94     2179.59     41.65 o
  -2   1   9      191.14      231.56     28.25 o
  -1   1   9      439.68      463.02     37.48 o
   0   1   9     1161.46     1182.92     41.91 o
   1   1   9      506.50      453.45     39.23 o
   2   1   9      587.59      527.27     30.33 o
   3   1   9      500.08      544.40     28.59 o
   4   1   9     1859.32     1846.85     37.79 o
   5   1   9     1462.88     1548.34     39.06 o
   6   1   9       93.01      100.81     32.10 o
   7   1   9      450.47      495.14     38.41 o
   8   1   9       17.57        6.13     44.29 o
   9   1   9      784.90      807.63     48.26 o
  10   1   9      284.84      313.82     49.09 o
 -12   2   9       89.97       61.68     36.69 o
 -11   2   9     1691.00     1789.88     39.44 o
 -10   2   9      151.62      127.19     32.03 o
  -9   2   9      986.03      987.53     35.46 o
  -8   2   9      503.69      511.20     35.39 o
  -7   2   9      687.95      750.32     28.71 o
  -6   2   9     2510.22     2574.91     52.22 o
  -5   2   9     1473.40     1489.87     43.59 o
  -4   2   9     3056.53     3106.85     68.35 o
  -3   2   9     2636.49     2786.96     44.67 o
  -2   2   9      674.98      654.42     30.54 o
  -1   2   9     2668.46     2733.32     43.74 o
   0   2   9      279.12      265.39     29.17 o
   1   2   9      650.75      660.99     31.88 o
   2   2   9     3090.91     3092.41     38.68 o
   3   2   9     2054.46     2044.86     35.40 o
   4   2   9     2876.59     2935.40     59.46 o
   5   2   9      320.50      380.40     34.25 o
   6   2   9     2047.32     2007.96     43.46 o
   7   2   9     1682.42     1751.91     48.48 o
   8   2   9     1244.55     1269.23     46.02 o
   9   2   9      574.53      569.32     47.44 o
  10   2   9      415.66      447.91     46.16 o
 -12   3   9       87.17       68.00     39.13 o
 -11   3   9       13.85        2.85     35.48 o
 -10   3   9      184.25      186.08     35.05 o
  -9   3   9      419.72      430.01     39.03 o
  -8   3   9       33.11       26.61     25.31 o
  -7   3   9      463.91      516.59     27.55 o
  -6   3   9        3.32        3.71     27.46 o
  -5   3   9        3.97        6.76     28.15 o
  -4   3   9      457.81      448.38     28.64 o
  -3   3   9      105.78      141.03     32.03 o
  -2   3   9      325.89      342.79     33.61 o
  -1   3   9       75.20      108.85     32.25 o
   0   3   9       19.84       17.75     26.91 o
   1   3   9      208.01      220.34     26.73 o
   2   3   9       20.34       41.90     24.08 o
   3   3   9      541.49      564.89     28.45 o
   4   3   9      163.17      163.29     32.49 o
   5   3   9      162.29      145.13     32.73 o
   6   3   9      395.43      394.52     31.42 o
   7   3   9      366.29      419.01     44.38 o
   8   3   9        3.54       -5.02     43.85 o
   9   3   9      128.78      127.28     40.23 o
  10   3   9       21.67       36.69     43.65 o
 -11   4   9      281.59      290.32     44.93 o
 -10   4   9      171.14      188.78     38.24 o
  -9   4   9      423.72      414.27     33.36 o
  -8   4   9       63.70       50.24     37.88 o
  -7   4   9      565.11      533.34     33.85 o
  -6   4   9     1949.18     2105.33     74.38 o
  -5   4   9      129.12      136.39     30.91 o
  -4   4   9      286.08      319.43     29.51 o
  -3   4   9      297.40      315.19     27.96 o
  -2   4   9      421.85      426.66     31.29 o
  -1   4   9      328.85      303.38     28.43 o
   0   4   9      796.32      828.53     34.17 o
   1   4   9      303.48      319.42     27.12 o
   2   4   9       28.35       30.42     27.78 o
   3   4   9       87.03       94.39     26.71 o
   4   4   9      658.60      698.50     35.41 o
   5   4   9      763.01      791.29     36.79 o
   6   4   9     1060.47     1111.65     46.84 o
   7   4   9       46.27       40.22     39.27 o
   8   4   9       33.29       13.57     39.74 o
   9   4   9     1792.47     1544.99    204.91 o
  10   4   9      402.29      231.69    103.77 o
 -11   5   9       33.32       50.20     36.38 o
 -10   5   9     1413.78     1426.47     42.45 o
  -9   5   9     1242.03     1270.53     34.99 o
  -8   5   9     1302.53     1397.12     39.37 o
  -7   5   9      320.96      296.30     29.90 o
  -6   5   9     1246.30     1189.87     33.02 o
  -5   5   9     1596.36     1569.57     35.05 o
  -4   5   9     1435.48     1379.75     46.77 o
  -3   5   9     4089.74     4038.81     81.10 o
  -2   5   9     3064.35     2952.71     46.92 o
  -1   5   9     2008.85     2067.40     40.44 o
   0   5   9     3309.37     3430.76     75.46 o
   1   5   9       18.92       -1.48     27.17 o
   2   5   9       14.33       24.94     26.86 o
   3   5   9      110.89      106.93     28.57 o
   4   5   9       10.92       38.45     35.33 o
   5   5   9     1260.87     1309.65     56.14 o
   6   5   9      521.64      512.61     47.43 o
   7   5   9     2066.21     2135.16    195.10 o
   8   5   9     1610.37     1582.74     54.20 o
   9   5   9     2363.91     2335.80     66.65 o
 -10   6   9      471.93      448.27     38.00 o
  -9   6   9      232.15      193.40     33.01 o
  -8   6   9      545.44      525.84     44.68 o
  -7   6   9     1294.34     1314.30     39.62 o
  -6   6   9      136.06      143.25     31.21 o
  -5   6   9      384.58      394.03     32.51 o
  -4   6   9      275.97      273.93     27.43 o
  -3   6   9      444.34      446.23     26.93 o
  -2   6   9      556.04      564.35     31.98 o
  -1   6   9      459.78      529.83     33.76 o
   0   6   9      991.57      994.13     33.46 o
   1   6   9      191.81      198.69     28.11 o
   2   6   9       95.20      124.40     34.18 o
   3   6   9      871.43      849.32     41.03 o
   4   6   9      102.93      106.01     41.10 o
   5   6   9        6.55       18.32     44.05 o
   6   6   9        2.17       -5.14     58.90 o
   7   6   9      739.29      754.78     55.54 o
   8   6   9      884.86      893.80     76.74 o
   9   6   9       11.18       25.01     62.64 o
 -10   7   9      615.84      486.05     53.80 o
  -9   7   9      273.00      270.81     39.44 o
  -8   7   9      139.36      122.44     38.61 o
  -7   7   9       69.64       46.16     32.67 o
  -6   7   9      119.69       99.67     32.62 o
  -5   7   9      337.49      334.67     33.68 o
  -4   7   9       10.99       10.55     30.82 o
  -3   7   9      122.47      163.39     28.56 o
  -2   7   9      297.09      325.55     26.35 o
  -1   7   9        1.63       -4.17     24.47 o
   0   7   9      250.52      278.01     27.38 o
   1   7   9      230.59      202.96     27.34 o
   2   7   9       31.30       34.22     31.67 o
   3   7   9       24.35       -4.34     54.67 o
   4   7   9      199.50      138.05     52.07 o
   5   7   9       57.84       64.63     61.79 o
   6   7   9       38.71       14.44     44.68 o
   7   7   9      252.29      236.19     66.93 o
   8   7   9        2.43      -41.97     62.61 o
  -9   8   9     1441.47     1295.56     57.11 o
  -8   8   9      584.41      655.31     38.62 o
  -7   8   9      144.32      147.62     35.37 o
  -6   8   9     1629.18     1711.49     73.14 o
  -5   8   9     1789.07     1968.07     69.41 o
  -4   8   9     1933.86     2021.68     49.23 o
  -3   8   9      157.62      167.06     39.30 o
  -2   8   9       52.20       47.37     31.98 o
  -1   8   9      188.88      187.26     34.50 o
   0   8   9      690.57      666.30     31.75 o
   1   8   9      654.68      712.58     37.68 o
   2   8   9     1301.84     1346.29     46.81 o
   3   8   9      203.61      189.71     51.46 o
   4   8   9     1770.27     1821.32     59.96 o
   5   8   9     1423.73     1346.36     57.11 o
   6   8   9      649.65      625.57     61.18 o
   7   8   9      154.81      105.61     55.04 o
  -8   9   9      723.27      660.13     45.28 o
  -7   9   9       37.85       12.77     39.44 o
  -6   9   9      663.62      670.68     38.18 o
  -5   9   9      601.11      516.54     33.03 o
  -4   9   9      838.93      768.40     38.90 o
  -3   9   9     2070.01     2072.73     64.35 o
  -2   9   9       26.99       20.79     35.58 o
  -1   9   9       68.14       67.39     31.36 o
   0   9   9      145.41      147.46     38.49 o
   1   9   9      169.43      145.87     40.53 o
   2   9   9      328.82      270.53     63.40 o
   3   9   9      477.60      477.36     50.89 o
   4   9   9      391.29      416.28     52.79 o
   5   9   9      716.40      547.82     85.34 o
   6   9   9      662.38      590.85     64.66 o
  -7  10   9       67.92       71.27     43.36 o
  -6  10   9       86.39       67.90     40.01 o
  -5  10   9      468.73      455.66     42.55 o
  -4  10   9        1.21       -3.46     33.04 o
  -3  10   9       31.62       30.96     32.98 o
  -2  10   9       94.84       81.67     36.10 o
  -1  10   9      166.51      120.87     36.46 o
   0  10   9       94.87       78.49     36.78 o
   1  10   9       34.05       54.01     36.24 o
   2  10   9      122.29       72.37     45.02 o
   3  10   9       74.28       91.13     66.19 o
   4  10   9       24.74      -15.33     54.07 o
   5  10   9       32.09      -48.64     62.58 o
  -5  11   9      573.96      527.74     42.80 o
  -4  11   9      566.78      531.32     49.02 o
  -3  11   9      586.09      577.22     39.81 o
  -2  11   9     1322.14     1337.89     44.65 o
  -1  11   9      317.98      268.69     37.83 o
   0  11   9      304.91      243.02     41.21 o
   1  11   9       67.38       49.15     59.14 o
   2  11   9      171.32      191.79     61.82 o
   3  11   9      192.31      183.51     54.84 o
 -11   0  10     1043.39     1161.10     64.77 o
 -10   0  10      828.34      697.48     52.92 o
  -9   0  10      203.94      195.19     42.97 o
  -8   0  10        3.06       40.49     41.57 o
  -7   0  10     4736.27     4784.08     59.31 o
  -6   0  10     1828.22     1737.41     44.89 o
  -5   0  10     6452.82     6682.15    145.95 o
  -4   0  10      530.82      529.66     51.10 o
  -3   0  10     4157.69     4198.18    141.53 o
  -2   0  10      686.56      663.44     53.53 o
  -1   0  10       65.94       68.94     36.06 o
   0   0  10      711.31      688.28     41.80 o
   1   0  10     3292.16     3423.09     71.48 o
   2   0  10      187.69      158.26     30.50 o
   3   0  10     2712.15     2692.42     55.98 o
   4   0  10        8.55       17.18     41.18 o
   5   0  10     6293.53     6238.40     84.21 o
   6   0  10       10.88       -3.33     50.62 o
   7   0  10      248.10      299.40     53.42 o
   8   0  10      429.41      368.54     65.09 o
   9   0  10      183.87      126.02     77.27 o
 -11   1  10      678.97      613.66     38.55 o
 -10   1  10      184.03      153.28     34.78 o
  -9   1  10        6.29       19.46     31.85 o
  -8   1  10      775.43      777.88     34.84 o
  -7   1  10      384.62      431.86     29.24 o
  -6   1  10     1063.33     1137.32     30.72 o
  -5   1  10      706.88      775.87     37.47 o
  -4   1  10     1183.60     1259.88     30.87 o
  -3   1  10      257.79      272.25     26.02 o
  -2   1  10       30.63       14.82     29.23 o
  -1   1  10       91.60      113.47     27.27 o
   0   1  10       41.05       51.70     29.05 o
   1   1  10      126.99      128.84     33.10 o
   2   1  10     1917.76     1828.44     48.60 o
   3   1  10       25.53       32.49     26.98 o
   4   1  10     1158.91     1155.60     34.71 o
   5   1  10       36.17       22.38     31.55 o
   6   1  10      310.11      315.20     41.07 o
   7   1  10       30.10       34.70     39.80 o
   8   1  10       87.78       90.93     44.45 o
   9   1  10      221.18      233.37     49.34 o
 -11   2  10      420.08      414.15     39.88 o
 -10   2  10     1098.82     1073.69     41.27 o
  -9   2  10       45.42       35.92     29.73 o
  -8   2  10       58.62       46.92     29.94 o
  -7   2  10      513.98      499.91     27.71 o
  -6   2  10      520.88      528.82     28.18 o
  -5   2  10      210.21      200.99     28.57 o
  -4   2  10      128.75      105.81     26.21 o
  -3   2  10      130.84      150.38     27.01 o
  -2   2  10      263.08      268.25     32.67 o
  -1   2  10      188.34      209.53     32.70 o
   0   2  10      106.17      105.45     32.39 o
   1   2  10       78.81       61.98     29.91 o
   2   2  10       68.62       76.07     22.56 o
   3   2  10      400.73      397.08     25.63 o
   4   2  10       32.60       24.23     31.92 o
   5   2  10       74.26       64.81     31.99 o
   6   2  10       42.20       42.75     44.03 o
   7   2  10      270.87      252.68     37.66 o
   8   2  10       23.22       36.54     36.31 o
   9   2  10       93.63       62.65     48.41 o
 -11   3  10       20.74       24.03     42.13 o
 -10   3  10     1535.13     1495.82     39.76 o
  -9   3  10       20.83       17.19     34.72 o
  -8   3  10     1138.99     1159.35     41.40 o
  -7   3  10        6.31       14.80     27.83 o
  -6   3  10     2665.22     2751.11     61.79 o
  -5   3  10      588.37      613.51     30.67 o
  -4   3  10     2048.83     2017.31     33.89 o
  -3   3  10       24.65       20.65     26.00 o
  -2   3  10     2623.12     2755.52     41.95 o
  -1   3  10       45.85       30.94     29.25 o
   0   3  10      647.95      670.45     35.43 o
   1   3  10      193.10      210.34     29.63 o
   2   3  10        9.11       -5.74     23.72 o
   3   3  10     1121.18     1199.43     32.63 o
   4   3  10      927.21      991.51     35.25 o
   5   3  10     2888.01     2851.85     70.26 o
   6   3  10     3048.15     3090.82     52.05 o
   7   3  10      444.08      511.37     39.76 o
   8   3  10     3015.44     2994.45     53.34 o
   9   3  10      129.24       77.11     53.53 o
 -11   4  10     1577.41     1647.13     54.88 o
 -10   4  10      357.93      301.55     37.68 o
  -9   4  10     1464.98     1446.81     37.86 o
  -8   4  10       38.63       40.78     34.72 o
  -7   4  10     1059.17     1056.62     45.67 o
  -6   4  10      256.53      227.55     28.68 o
  -5   4  10      885.54      904.84     30.31 o
  -4   4  10      163.04      135.24     26.57 o
  -3   4  10     2457.22     2316.52     45.78 o
  -2   4  10        0.97       12.03     24.37 o
  -1   4  10     3779.80     3648.98    114.64 o
   0   4  10      796.92      836.48     39.13 o
   1   4  10       14.00       17.99     31.55 o
   2   4  10       47.75       47.11     27.33 o
   3   4  10       87.06       99.97     32.10 o
   4   4  10      794.30      817.71     43.50 o
   5   4  10     1090.57     1211.79     54.53 o
   6   4  10       67.62       49.43     49.58 o
   7   4  10     2074.15     2153.16     57.80 o
   8   4  10      525.80      339.99     91.63 o
   9   4  10     1119.93      849.71    279.86 o
 -10   5  10       54.13       18.48     41.92 o
  -9   5  10      176.73      188.04     35.34 o
  -8   5  10       23.45       13.67     34.74 o
  -7   5  10       38.62       -1.18     34.88 o
  -6   5  10        0.41       13.93     34.59 o
  -5   5  10       18.15       10.38     27.70 o
  -4   5  10      104.72      100.51     30.93 o
  -3   5  10       28.18       20.39     25.89 o
  -2   5  10        0.00        8.72     30.32 o
  -1   5  10        0.03       15.39     34.21 o
   0   5  10       87.46       73.83     25.13 o
   1   5  10      179.82      190.51     26.44 o
   2   5  10       98.98      109.40     25.97 o
   3   5  10       17.52       -0.57     35.20 o
   4   5  10       89.20       66.77     51.77 o
   5   5  10       37.98       50.01     44.76 o
   6   5  10      319.67      309.99     63.51 o
   7   5  10      643.25      550.35     69.92 o
   8   5  10      138.55       12.95     55.31 o
 -10   6  10       41.81       -7.80     42.95 o
  -9   6  10      833.15      796.19     44.59 o
  -8   6  10      455.90      409.92     36.81 o
  -7   6  10     1129.60     1142.35     36.64 o
  -6   6  10       62.21       65.14     32.40 o
  -5   6  10     1206.97     1257.82     42.55 o
  -4   6  10       13.33       -0.48     30.99 o
  -3   6  10     1211.24     1234.86     49.41 o
  -2   6  10      601.43      609.24     29.49 o
  -1   6  10     1805.19     1758.26     37.35 o
   0   6  10      130.65      153.10     26.92 o
   1   6  10     1032.75     1016.87     30.58 o
   2   6  10       43.83       76.26     31.89 o
   3   6  10     2234.84     2390.33     62.44 o
   4   6  10       50.97       41.96     44.33 o
   5   6  10      326.12      353.80     64.15 o
   6   6  10       86.73       68.22     63.34 o
   7   6  10     1656.52     1616.55     70.82 o
   8   6  10     1206.57     1235.30     60.07 o
  -9   7  10       37.23       20.68     42.57 o
  -8   7  10     1413.34     1444.46     62.82 o
  -7   7  10      738.18      686.06     60.32 o
  -6   7  10     2138.26     2111.70     52.01 o
  -5   7  10       66.51       91.31     38.52 o
  -4   7  10     1056.47     1118.54     39.74 o
  -3   7  10      115.64      120.57     43.17 o
  -2   7  10      313.07      338.21     36.86 o
  -1   7  10      133.99      118.55     29.06 o
   0   7  10     1893.53     2088.08     41.54 o
   1   7  10      123.18      108.38     34.47 o
   2   7  10     1809.56     1845.65     47.33 o
   3   7  10       95.07       79.23     50.84 o
   4   7  10     2466.93     2467.32     57.08 o
   5   7  10      651.12      673.34     54.21 o
   6   7  10      920.92      977.61     64.66 o
   7   7  10      443.47      409.20     56.73 o
  -8   8  10        0.23        3.88     39.66 o
  -7   8  10      175.74      145.31     35.94 o
  -6   8  10       23.27       -0.97     32.64 o
  -5   8  10      177.09      221.52     36.16 o
  -4   8  10        0.08      -21.42     32.72 o
  -3   8  10       12.44        1.57     38.32 o
  -2   8  10      244.92      197.48     39.92 o
  -1   8  10        1.73       12.73     40.06 o
   0   8  10       56.46       27.30     32.56 o
   1   8  10      281.29      231.16     36.27 o
   2   8  10       18.04       14.20     43.72 o
   3   8  10      849.89      646.00    127.62 o
   4   8  10      112.53       75.21     44.60 o
   5   8  10       15.47       41.91     53.60 o
   6   8  10       79.98       76.20     64.25 o
  -7   9  10       18.15       44.53     42.77 o
  -6   9  10      793.08      763.76     64.68 o
  -5   9  10      142.52      119.97     36.50 o
  -4   9  10      686.53      700.34     41.53 o
  -3   9  10      170.89      168.72     36.23 o
  -2   9  10      451.21      484.69     34.74 o
  -1   9  10      176.37      170.37     31.47 o
   0   9  10      107.35       89.97     37.97 o
   1   9  10       73.10       60.62     35.99 o
   2   9  10      124.81       51.11     45.94 o
   3   9  10      730.28      681.73     60.23 o
   4   9  10      458.39      370.09     55.79 o
   5   9  10      157.75      147.97     54.72 o
  -5  10  10     1926.00     2055.45     54.83 o
  -4  10  10      123.90       83.38     43.23 o
  -3  10  10     2107.35     2172.00     50.50 o
  -2  10  10       41.70       72.79     40.22 o
  -1  10  10      598.25      597.63     43.74 o
   0  10  10        6.89        2.59     41.42 o
   1  10  10        8.36       61.69     53.43 o
   2  10  10      228.02      255.18     86.38 o
   3  10  10     1019.00      955.00     61.37 o
  -2  11  10      140.87       93.25     37.96 o
  -1  11  10       22.40       34.13     40.16 o
   0  11  10      626.11      601.74     51.69 o
 -11   1  11        1.74       -0.21     39.22 o
 -10   1  11      944.14      956.63     48.70 o
  -9   1  11        0.99       -2.92     38.13 o
  -8   1  11     1766.61     1763.68     43.34 o
  -7   1  11        6.97       17.14     34.27 o
  -6   1  11      894.79      879.65     31.40 o
  -5   1  11      849.11      896.00     31.65 o
  -4   1  11     2114.86     2115.04     37.46 o
  -3   1  11        7.00      -10.29     25.80 o
  -2   1  11       12.15      -15.48     31.08 o
  -1   1  11       38.08       76.56     31.21 o
   0   1  11      791.28      814.01     35.53 o
   1   1  11       10.51       22.54     28.47 o
   2   1  11     4331.74     4403.11     55.59 o
   3   1  11       48.24       26.90     25.29 o
   4   1  11     3259.75     3276.64     49.40 o
   5   1  11      162.42      144.38     36.70 o
   6   1  11     1392.46     1361.63     43.54 o
   7   1  11       58.88       67.86     36.14 o
   8   1  11       95.53       79.32     53.81 o
 -10   2  11      476.79      477.83     48.61 o
  -9   2  11     1080.89     1077.14     36.10 o
  -8   2  11       36.11       22.50     32.01 o
  -7   2  11     3093.86     3268.78     87.51 o
  -6   2  11       89.21       86.22     33.81 o
  -5   2  11     1578.05     1649.68     36.48 o
  -4   2  11      355.34      383.67     32.33 o
  -3   2  11     2197.31     2308.90     54.24 o
  -2   2  11        0.97        5.98     24.34 o
  -1   2  11       96.77      132.92     29.08 o
   0   2  11     2473.06     2545.69     65.03 o
   1   2  11      875.52      948.45     29.68 o
   2   2  11      120.65      115.78     25.51 o
   3   2  11     3803.02     3927.38     52.15 o
   4   2  11       79.20       76.58     39.64 o
   5   2  11     3116.59     3529.08     58.99 o
   6   2  11      280.96      218.58     40.48 o
   7   2  11     1360.33     1407.93     51.17 o
   8   2  11       98.81      103.89     53.54 o
 -10   3  11      187.27      162.11     36.69 o
  -9   3  11      340.54      268.05     33.53 o
  -8   3  11       21.17       38.78     37.80 o
  -7   3  11       62.89       45.17     34.62 o
  -6   3  11        3.47       35.62     34.33 o
  -5   3  11        2.51      -20.00     25.69 o
  -4   3  11      608.26      594.42     30.85 o
  -3   3  11        1.83        2.19     27.88 o
  -2   3  11       57.71       49.71     30.82 o
  -1   3  11     1656.19     1565.46     40.29 o
   0   3  11     1879.32     1796.68     40.13 o
   1   3  11      109.95      148.37     29.19 o
   2   3  11      138.73      149.96     29.21 o
   3   3  11      131.85      118.83     28.56 o
   4   3  11      341.54      285.93     41.04 o
   5   3  11        5.60       23.30     43.90 o
   6   3  11      121.81       85.64     40.27 o
   7   3  11       27.67       14.07     42.39 o
   8   3  11      236.94      151.71     45.99 o
 -10   4  11      124.05       66.15     39.39 o
  -9   4  11      932.97      908.85     39.41 o
  -8   4  11       93.94       58.76     35.26 o
  -7   4  11      761.21      777.37     35.56 o
  -6   4  11       23.74       18.46     38.23 o
  -5   4  11      444.95      443.00     34.05 o
  -4   4  11      190.81      154.99     27.02 o
  -3   4  11      676.02      659.50     34.18 o
  -2   4  11       14.30       16.82     25.81 o
  -1   4  11      256.72      245.41     29.58 o
   0   4  11      229.59      211.32     32.61 o
   1   4  11     1277.39     1211.08     30.78 o
   2   4  11       94.56       71.32     26.23 o
   3   4  11       38.27       28.77     35.92 o
   4   4  11      122.85      128.07     41.17 o
   5   4  11      581.23      569.38     51.63 o
   6   4  11      186.56      195.95     40.55 o
   7   4  11      295.63      235.34     86.88 o
   8   4  11        5.00       26.31     76.46 o
  -9   5  11        0.74        2.27     42.28 o
  -8   5  11     2784.64     2849.83    115.53 o
  -7   5  11        2.13      -14.52     30.16 o
  -6   5  11     1261.99     1324.85     51.90 o
  -5   5  11        3.91       17.05     30.11 o
  -4   5  11      981.09      989.09     36.39 o
  -3   5  11       44.02       55.61     33.10 o
  -2   5  11     1303.27     1297.71     34.00 o
  -1   5  11        0.08       12.44     35.15 o
   0   5  11     2639.49     2661.90     40.75 o
   1   5  11      210.11      208.03     32.75 o
   2   5  11     2620.20     2774.61     42.55 o
   3   5  11       33.73       27.91     42.62 o
   4   5  11     1388.57     1460.03     53.13 o
   5   5  11        5.17       12.95     62.75 o
   6   5  11     1304.24     1218.78     60.12 o
   7   5  11       38.28       49.44     76.44 o
  -9   6  11      403.90      402.47     43.75 o
  -8   6  11        1.19       27.13     38.87 o
  -7   6  11      649.89      588.95     54.25 o
  -6   6  11      165.17      136.14     32.68 o
  -5   6  11      363.09      360.14     31.86 o
  -4   6  11       33.24       71.35     37.98 o
  -3   6  11       11.01       -2.51     35.17 o
  -2   6  11        0.12        9.57     35.00 o
  -1   6  11      995.38     1032.33     43.56 o
   0   6  11       64.52       46.92     35.82 o
   1   6  11     1092.88     1128.01     45.22 o
   2   6  11       19.86       -6.93     41.06 o
   3   6  11      586.08      624.33     55.05 o
   4   6  11       71.23       79.74     44.40 o
   5   6  11      732.66      702.85     48.90 o
   6   6  11       28.01       55.36     61.50 o
  -8   7  11      698.73      604.45     48.87 o
  -7   7  11        8.62       -6.76     42.35 o
  -6   7  11      203.80      186.17     33.60 o
  -5   7  11       28.44       19.77     35.02 o
  -4   7  11       29.01       54.92     35.08 o
  -3   7  11        2.98      -14.29     32.71 o
  -2   7  11       95.36       86.43     38.89 o
  -1   7  11        0.44       14.07     30.50 o
   0   7  11        5.67      -13.52     36.86 o
   1   7  11       52.51       51.35     32.64 o
   2   7  11      858.97      859.51     39.79 o
   3   7  11       42.37      -36.33     52.13 o
   4   7  11       53.28       55.30     44.69 o
   5   7  11       92.76      159.54     53.37 o
   6   7  11      350.80      320.54     63.59 o
  -7   8  11     2273.78     2181.16     91.19 o
  -6   8  11       91.85       83.30     39.93 o
  -5   8  11     2133.64     2054.06     67.33 o
  -4   8  11        2.21       24.95     35.36 o
  -3   8  11      230.99      191.94     36.44 o
  -2   8  11      196.57      133.02     33.29 o
  -1   8  11        8.71       26.85     32.32 o
   0   8  11        1.66       -8.10     36.61 o
   1   8  11      894.52      924.21     51.97 o
   2   8  11        4.22        3.74     51.25 o
   3   8  11     1341.07     1224.27     64.87 o
   4   8  11      109.33       99.76     53.91 o
   5   8  11     2665.63     2529.12    145.90 o
  -5   9  11        5.02      -25.71     43.22 o
  -4   9  11     1088.34     1137.72     47.75 o
  -3   9  11       31.70       33.42     43.17 o
  -2   9  11     1023.37     1052.03     37.87 o
  -1   9  11        7.93       15.46     40.30 o
   0   9  11       17.89       70.31     45.66 o
   1   9  11       78.24       91.61     43.46 o
   2   9  11      624.34      629.69     85.10 o
   3   9  11       12.36       43.65     61.66 o
  -3  10  11       50.49       84.58     37.42 o
  -2  10  11      139.36      101.63     43.57 o
  -1  10  11       19.66       19.36     44.91 o
   0  10  11        1.30       50.43     46.60 o
   1  10  11       63.92       26.57     54.03 o
 -10   0  12      119.94      169.55     92.54 o
  -9   0  12      607.72      711.00     62.35 o
  -8   0  12      550.22      477.08     55.91 o
  -7   0  12     1900.73     2133.88     59.12 o
  -6   0  12      850.15      970.85     54.53 o
  -5   0  12      318.32      388.39     61.73 o
  -4   0  12     2369.37     2512.89     76.87 o
  -3   0  12      530.04      563.87     51.55 o
  -2   0  12      122.03      158.44     49.40 o
  -1   0  12      161.25      130.08     41.71 o
   0   0  12      784.88      725.27     53.64 o
   1   0  12     4371.82     4518.52     72.15 o
   2   0  12        5.83       -4.40     51.23 o
   3   0  12     4981.82     5214.10     80.39 o
   4   0  12      367.36      402.41     65.40 o
   5   0  12     2264.30     2292.61     70.63 o
   6   0  12      972.10     1000.00     75.68 o
   7   0  12      223.61      231.54     55.92 o
 -10   1  12        2.98       11.96     38.96 o
  -9   1  12      797.20      850.78     46.04 o
  -8   1  12      207.12      155.87     42.82 o
  -7   1  12      195.80      155.59     35.27 o
  -6   1  12      659.81      617.38     40.28 o
  -5   1  12       17.95        0.47     35.01 o
  -4   1  12      328.90      330.62     33.69 o
  -3   1  12      560.34      532.27     29.81 o
  -2   1  12     1030.86      972.62     37.68 o
  -1   1  12        7.68        1.12     30.92 o
   0   1  12       66.69       40.68     25.21 o
   1   1  12       61.71       44.51     33.68 o
   2   1  12     1247.89     1280.72     37.98 o
   3   1  12       15.77       20.56     29.42 o
   4   1  12      864.68      815.15     43.96 o
   5   1  12       82.77       51.39     36.42 o
   6   1  12      322.56      279.46     41.42 o
   7   1  12        1.36       16.64     40.38 o
  -9   2  12      272.80      283.34     39.99 o
  -8   2  12        0.58        0.22     31.80 o
  -7   2  12      153.76      108.35     30.82 o
  -6   2  12      107.01       91.44     30.24 o
  -5   2  12       70.13       48.57     38.48 o
  -4   2  12      152.76      147.73     32.88 o
  -3   2  12       42.30       48.54     28.33 o
  -2   2  12      128.64      105.92     31.97 o
  -1   2  12     1591.45     1526.12     39.32 o
   0   2  12       13.51        4.55     34.42 o
   1   2  12       60.50       69.59     31.23 o
   2   2  12      263.46      274.39     30.35 o
   3   2  12      167.47      171.81     34.08 o
   4   2  12       72.91       53.02     33.49 o
   5   2  12       75.42       69.82     40.20 o
   6   2  12       47.00       30.99     41.79 o
   7   2  12        1.30      -12.46     48.06 o
  -9   3  12      124.67      128.95     39.77 o
  -8   3  12      658.87      577.07     38.34 o
  -7   3  12      819.85      761.99     37.97 o
  -6   3  12      655.98      596.26     32.72 o
  -5   3  12       17.14        7.38     32.39 o
  -4   3  12      191.51      148.41     39.42 o
  -3   3  12      467.55      418.95     36.94 o
  -2   3  12     1921.11     2035.04     39.32 o
  -1   3  12     1741.58     1827.65     43.20 o
   0   3  12     2904.74     3132.36     49.02 o
   1   3  12     1009.97      990.96     37.34 o
   2   3  12      651.56      709.30     33.83 o
   3   3  12      659.62      692.06     34.40 o
   4   3  12      900.23      952.81     40.65 o
   5   3  12       18.65        6.62     39.81 o
   6   3  12      122.06       86.86     48.54 o
   7   3  12       23.04      -10.56     43.49 o
  -9   4  12     1221.51     1196.20     46.80 o
  -8   4  12       94.70      124.86     42.20 o
  -7   4  12      447.78      483.56     32.48 o
  -6   4  12       55.88       75.94     32.27 o
  -5   4  12      104.35       77.11     39.13 o
  -4   4  12       61.86       67.87     38.50 o
  -3   4  12      606.81      628.91     37.59 o
  -2   4  12      855.46      935.45     42.45 o
  -1   4  12     1712.67     1755.07     46.07 o
   0   4  12      899.10      970.28     43.21 o
   1   4  12     3302.87     3353.80     43.35 o
   2   4  12      120.29      134.30     31.87 o
   3   4  12      148.88      169.21     31.86 o
   4   4  12        5.77        2.57     40.36 o
   5   4  12      207.77      198.40     38.14 o
   6   4  12       42.91       26.17     51.57 o
  -8   5  12      144.29      123.68     46.77 o
  -7   5  12        2.04       49.92     38.40 o
  -6   5  12       13.23       17.69     32.48 o
  -5   5  12       85.45       60.06     32.83 o
  -4   5  12       15.09        5.59     38.28 o
  -3   5  12       64.47       62.95     38.98 o
  -2   5  12        9.16       11.13     35.18 o
  -1   5  12        0.96       -3.60     43.01 o
   0   5  12        1.95        9.52     32.87 o
   1   5  12       10.97       11.26     35.79 o
   2   5  12       24.47       29.00     35.97 o
   3   5  12        1.70       -3.47     34.11 o
   4   5  12       19.24       39.32     42.60 o
   5   5  12        2.76       58.53     61.10 o
   6   5  12       78.20       80.09     54.22 o
  -7   6  12      628.82      598.49     44.85 o
  -6   6  12      129.39      116.79     41.84 o
  -5   6  12       33.35       21.65     35.44 o
  -4   6  12      334.30      264.20     36.47 o
  -3   6  12       82.81       78.31     35.25 o
  -2   6  12      128.33      114.10     35.68 o
  -1   6  12     1317.52     1400.40     44.59 o
   0   6  12      128.41      133.48     31.44 o
   1   6  12     1012.89      976.44     39.26 o
   2   6  12       51.90       30.49     33.00 o
   3   6  12     2171.43     2039.08     61.82 o
   4   6  12      265.16      165.60     63.40 o
   5   6  12      344.61      393.60     55.14 o
  -6   7  12      342.18      340.11     44.17 o
  -5   7  12     1129.15     1091.73     44.18 o
  -4   7  12      626.82      676.21     42.30 o
  -3   7  12       43.84       64.90     38.30 o
  -2   7  12      126.49       82.65     35.76 o
  -1   7  12      290.37      296.32     37.01 o
   0   7  12      818.63      851.61     35.18 o
   1   7  12       94.57       53.49     36.45 o
   2   7  12     1361.29     1449.08     52.75 o
   3   7  12      385.22      374.09     62.64 o
   4   7  12     2187.77     2231.25     77.06 o
  -5   8  12       13.78      -17.59     43.12 o
  -4   8  12      435.49      371.36     48.46 o
  -3   8  12      389.99      398.02     44.84 o
  -2   8  12      123.32      122.95     43.19 o
  -1   8  12       17.47        3.50     47.42 o
   0   8  12       98.45       88.09     42.14 o
   1   8  12       16.21       55.31     47.11 o
   2   8  12      265.80      176.93     54.45 o
   3   8  12       68.12       90.77     53.12 o
  -2   9  12      190.56      146.53     37.98 o
  -1   9  12      458.61      329.18     65.66 o
   0   9  12      629.32      588.07    101.41 o
  -8   1  13       25.56       17.59     42.48 o
  -7   1  13      866.74      857.79     37.05 o
  -6   1  13      124.24       90.73     32.74 o
  -5   1  13      639.24      635.91     35.03 o
  -4   1  13        5.31        8.45     32.74 o
  -3   1  13     1494.44     1599.93     46.65 o
  -2   1  13      255.13      242.29     34.01 o
  -1   1  13       75.64       70.95     31.01 o
   0   1  13      288.58      258.10     34.08 o
   1   1  13      526.06      478.12     30.04 o
   2   1  13      785.17      751.02     34.46 o
   3   1  13      389.09      379.35     29.71 o
   4   1  13      360.20      302.70     41.14 o
   5   1  13      814.29      730.85     56.58 o
   6   1  13      208.40      138.86     41.78 o
  -8   2  13     1254.24     1175.53     50.57 o
  -7   2  13      135.70      164.22     37.16 o
  -6   2  13      168.71      166.26     35.90 o
  -5   2  13      209.07      187.99     35.95 o
  -4   2  13     1005.30     1013.00     34.96 o
  -3   2  13      753.84      771.01     36.36 o
  -2   2  13      263.43      288.81     34.18 o
  -1   2  13     1024.39     1162.32     40.15 o
   0   2  13     1852.02     1950.45     42.00 o
   1   2  13      194.75      224.28     32.23 o
   2   2  13     1024.39     1085.67     33.51 o
   3   2  13      256.29      298.66     30.70 o
   4   2  13     1499.62     1398.50     48.79 o
   5   2  13      328.50      369.93     45.63 o
   6   2  13      239.80      224.25     48.96 o
  -8   3  13        9.14       18.39     39.55 o
  -7   3  13        1.06       -3.37     39.37 o
  -6   3  13       26.45       24.46     32.44 o
  -5   3  13       68.67       33.43     35.59 o
  -4   3  13      196.71      135.57     36.28 o
  -3   3  13      153.58      136.63     39.50 o
  -2   3  13        0.43        4.73     38.78 o
  -1   3  13      354.04      327.69     34.92 o
   0   3  13       35.50       27.90     33.15 o
   1   3  13      277.65      240.37     36.77 o
   2   3  13        7.14        8.59     31.38 o
   3   3  13       55.17       32.35     36.10 o
   4   3  13      175.60      180.34     45.06 o
   5   3  13        1.21      -12.97     47.76 o
  -7   4  13       57.32       17.87     39.90 o
  -6   4  13      610.23      616.80     41.41 o
  -5   4  13      130.69       83.03     33.03 o
  -4   4  13       52.20       29.83     43.33 o
  -3   4  13      703.27      713.85     45.66 o
  -2   4  13      516.07      492.52     33.11 o
  -1   4  13      459.90      409.07     41.27 o
   0   4  13      692.95      672.64     38.37 o
   1   4  13      353.72      304.90     40.84 o
   2   4  13      817.81      807.20     34.89 o
   3   4  13       13.33       -2.64     39.83 o
   4   4  13       12.90      -54.91     49.77 o
   5   4  13       29.97      -12.07     57.28 o
  -7   5  13      937.98      898.08     53.32 o
  -6   5  13       34.50       40.18     43.12 o
  -5   5  13      456.54      477.69     41.48 o
  -4   5  13       11.73       -9.59     38.98 o
  -3   5  13      463.86      516.47     41.07 o
  -2   5  13      448.19      498.79     41.11 o
  -1   5  13     1459.21     1592.93     49.88 o
   0   5  13     1500.11     1443.42     38.98 o
   1   5  13      794.94      742.14     37.45 o
   2   5  13     1181.11     1199.63     39.56 o
   3   5  13      339.01      257.79     43.63 o
   4   5  13      258.35      170.27     73.68 o
  -6   6  13      419.40      371.31     60.49 o
  -5   6  13        3.17       12.81     42.94 o
  -4   6  13      472.66      480.75     39.20 o
  -3   6  13        0.84      -56.50     40.02 o
  -2   6  13      195.54      164.91     40.99 o
  -1   6  13       94.84       92.55     38.29 o
   0   6  13      293.42      270.58     37.00 o
   1   6  13      283.45      257.34     45.66 o
   2   6  13       40.83       -5.19     44.55 o
   3   6  13      158.45      157.93     61.86 o
  -4   7  13      102.32       80.66     47.54 o
  -3   7  13       40.55       40.31     43.26 o
  -2   7  13       38.65       22.33     43.28 o
  -1   7  13       25.22       60.87     43.50 o
   0   7  13        7.00       14.32     44.87 o
   1   7  13      137.26       82.00     40.67 o
   2   7  13      264.45      233.43     48.66 o
  -7   0  14        1.24       39.65     51.64 o
  -6   0  14      905.36      979.00     77.74 o
  -5   0  14        6.53        4.19     52.49 o
  -4   0  14     2540.16     2673.59     58.89 o
  -3   0  14      127.75      135.91     66.83 o
  -2   0  14     3669.07     3796.03    215.28 o
  -1   0  14       30.55       24.68     49.92 o
   0   0  14      397.99      479.00     64.97 o
   1   0  14       48.22       76.93     51.14 o
   2   0  14      946.28      971.45     52.90 o
   3   0  14      364.51      410.08     50.75 o
   4   0  14      232.36      283.57     55.61 o
  -7   1  14      147.56       75.53     40.40 o
  -6   1  14       32.27       34.95     52.55 o
  -5   1  14      851.68      833.89     42.94 o
  -4   1  14       99.93       57.22     31.00 o
  -3   1  14     1180.17     1189.00     48.04 o
  -2   1  14      101.60       45.25     35.96 o
  -1   1  14     1097.93     1006.45     38.55 o
   0   1  14       21.22       57.82     39.10 o
   1   1  14       51.24       35.35     28.06 o
   2   1  14        7.58       22.62     38.02 o
   3   1  14      120.85       84.01     34.44 o
   4   1  14       43.89       72.76     48.01 o
  -6   2  14      156.96      108.66     40.31 o
  -5   2  14       49.52       52.44     37.25 o
  -4   2  14       33.51       19.84     45.73 o
  -3   2  14      262.29      266.32     39.72 o
  -2   2  14        5.75       38.10     33.12 o
  -1   2  14       75.99       45.26     36.48 o
   0   2  14      133.36       98.16     36.68 o
   1   2  14      158.71      104.48     34.26 o
   2   2  14      136.09      125.45     38.08 o
   3   2  14       14.51       18.41     38.00 o
   4   2  14      171.75      139.06     48.76 o
  -6   3  14      149.04      136.92     39.99 o
  -5   3  14      402.53      436.38     44.40 o
  -4   3  14       65.84        3.94     40.32 o
  -3   3  14      285.74      284.05     38.74 o
  -2   3  14      280.54      258.57     36.55 o
  -1   3  14     1940.94     1869.99     43.48 o
   0   3  14      544.54      481.02     37.30 o
   1   3  14     2471.24     2446.21     47.90 o
   2   3  14       18.34       38.05     33.99 o
   3   3  14      663.71      638.62     50.04 o
  -5   4  14        5.08       23.66     52.49 o
  -4   4  14      101.28      121.84     43.15 o
  -3   4  14       22.38       18.27     37.49 o
  -2   4  14      539.36      565.04     48.96 o
  -1   4  14       67.42       -9.23     38.03 o
   0   4  14     2432.39     2416.65     48.30 o
   1   4  14     1111.06     1096.38     38.64 o
   2   4  14      367.99      387.83     37.19 o
  -4   5  14       38.67       32.11     47.09 o
  -3   5  14      183.77      139.90     43.71 o
  -2   5  14       70.66       98.49     47.89 o
  -1   5  14       81.99       68.15     40.66 o
   0   5  14      113.02       14.64     44.32 o
   1   5  14       41.32       64.67     35.61 o
  -4   1  15      465.49      407.86     49.28 o
  -3   1  15     2329.58     2380.81     61.57 o
  -2   1  15       34.75       38.44     40.59 o
  -1   1  15      274.72      286.96     44.76 o
   0   1  15        1.27       15.13     47.59 o
   1   1  15       85.70       78.48     34.76 o
  -3   2  15       20.50        3.80     43.69 o
  -2   2  15     1170.49     1088.44     49.04 o
  -1   2  15       79.64       90.64     44.10 o
   0   2  15      604.46      613.45     40.72 o
 
